# Supplementary material for: Regulatory Functions of PurR in Yersinia pestis: Orchestrating Diverse Biological Activities
Source: Microorganisms. 2023 Nov 17;11(11):2801. doi: 10.3390/microorganisms11112801 (PMC10673613; doi:10.3390/microorganisms11112801)
Supplement: Supplementary file 1 [file microorganisms-11-02801-s001.zip]

Archive with 7 entries (6 files):
- Supplementary File/Supplementary Figures.pdf
- Supplementary File/Supplementary Table/
- Supplementary File/Supplementary Table/Supplementary Table S1.pdf
- Supplementary File/Supplementary Table/Supplementary Table S2.pdf
- Supplementary File/Supplementary Table/Supplementary Table S3.xlsx
- Supplementary File/Supplementary Table/Supplementary Table S4.xlsx
- Supplementary File/Supplementary Table/Supplementary Table S5.xlsx
