# Supplementary material for: Regulatory Functions of PurR in Yersinia pestis: Orchestrating Diverse Biological Activities
Source: Microorganisms. 2023 Nov 17;11(11):2801. doi: 10.3390/microorganisms11112801 (PMC10673613; doi:10.3390/microorganisms11112801)
Supplement: Supplementary file 1 [file microorganisms-11-02801-s001.zip › Supplementary File/Supplementary Table/Supplementary Table S3.xlsx]

## Sheet: Sheet1
201-ΔpurR differentially significantly expressed gene at 26 ℃#
Gene ID*	Log2FoldChange	p-adjust	Gene name	Gene description	Pathway name
YP_RS08450	3.91896	5.23429e-120	purT	formate-dependent phosphoribosylglycinamide formyltransferase	Purine metabolism	Metabolic pathways	Biosynthesis of secondary metabolites
YP_RS04375	3.11509	4.24908e-46	purE	5-(carboxyamino)imidazole ribonucleotide mutase	Purine metabolism	Metabolic pathways	Biosynthesis of secondary metabolites
YP_RS04370	3.00572	2.64961e-52	purK	5-(carboxyamino)imidazole ribonucleotide synthase	Purine metabolism	Metabolic pathways	Biosynthesis of secondary metabolites
YP_RS16125	2.29819	1.49796e-46	purH	bifunctional phosphoribosylaminoimidazolecarboxamide formyltransferase/IMP cyclohydrolase	Purine metabolism	One carbon pool by folate	Metabolic pathways	Biosynthesis of secondary metabolites
YP_RS14005	2.28581	1.69982e-55	purM	phosphoribosylformylglycinamidine cyclo-ligase	Purine metabolism	Metabolic pathways	Biosynthesis of secondary metabolites
YP_RS12405	1.97869	2.79089e-52	purF	amidophosphoribosyltransferase	Purine metabolism	Alanine, aspartate and glutamate metabolism	Metabolic pathways	Biosynthesis of secondary metabolites
YP_RS16130	1.97455	1.55979e-34	purD	phosphoribosylamine--glycine ligase	Purine metabolism	Metabolic pathways	Biosynthesis of secondary metabolites
YP_RS14010	1.97208	1.15939e-26	purN	phosphoribosylglycinamide formyltransferase	Purine metabolism	One carbon pool by folate	Metabolic pathways	Biosynthesis of secondary metabolites
YP_RS13160	1.90232	1.40279e-21	purL	phosphoribosylformylglycinamidine synthase	Purine metabolism	Metabolic pathways	Biosynthesis of secondary metabolites
YP_RS14225	1.21217	2.0338e-16	guaB	IMP dehydrogenase	Purine metabolism	Metabolic pathways	Biosynthesis of secondary metabolites	Nucleotide metabolism
YP_RS13925	0.981616	2.66793e-13	YP_RS13925	phosphoribosylaminoimidazolesuccinocarboxamide synthase	Purine metabolism	Metabolic pathways	Biosynthesis of secondary metabolites
YP_RS09185	0.85123	1.67696e-06	purB	adenylosuccinate lyase	Purine metabolism	Alanine, aspartate and glutamate metabolism	Metabolic pathways	Biosynthesis of secondary metabolites	Nucleotide metabolism	Biosynthesis of cofactors
YP_RS14215	0.589257	0.00203897	guaA	glutamine-hydrolyzing GMP synthase	Purine metabolism	Metabolic pathways	Nucleotide metabolism
YP_RS19205	1.82422	2.88895e-25	tssB	type VI secretion system contractile sheath small subunit	Bacterial secretion system
YP_RS15975	0.673395	0.000290715	YP_RS15975	Hcp family type VI secretion system effector	Bacterial secretion system
YP_RS19195	1.95185	3.44843e-27	YP_RS19195	Hcp family type VI secretion system effector	Bacterial secretion system
YP_RS19175	1.8873	3.77497e-24	tssH	type VI secretion system ATPase TssH	Bacterial secretion system
YP_RS19200	1.7993	2.38079e-27	tssC	type VI secretion system contractile sheath large subunit	Bacterial secretion system
YP_RS19185	1.79435	1.87567e-18	tssF	type VI secretion system baseplate subunit TssF	Bacterial secretion system
YP_RS19145	1.78222	4.53052e-19	tssJ	type VI secretion system lipoprotein TssJ	Bacterial secretion system
YP_RS19180	1.71708	8.92507e-18	tssG	type VI secretion system baseplate subunit TssG	Bacterial secretion system
YP_RS19140	1.70792	1.51343e-25	tssK	type VI secretion system baseplate subunit TssK	Bacterial secretion system
YP_RS19135	1.6802	5.57446e-37	icmH	type IV secretion system protein IcmH/DotU	Bacterial secretion system
YP_RS19170	1.61601	1.08946e-15	vgrG	type VI secretion system tip protein VgrG	Bacterial secretion system
YP_RS19190	1.60041	2.1432e-18	YP_RS19190	type VI secretion system baseplate subunit TssE	Bacterial secretion system
YP_RS19130	1.45368	3.01941e-28	tssM	type VI secretion system membrane subunit TssM	Bacterial secretion system
YP_RS15960	1.44136	2.49658e-05	tssE	type VI secretion system baseplate subunit TssE	Bacterial secretion system
YP_RS15965	1.11475	1.88211e-15	tssC	type VI secretion system contractile sheath large subunit	Bacterial secretion system
YP_RS15970	1.03362	2.09043e-06	tssB	type VI secretion system contractile sheath small subunit	Bacterial secretion system
YP_RS15955	0.964354	0.000860628	tssF	type VI secretion system baseplate subunit TssF	Bacterial secretion system
YP_RS13225	1.65206	3.65787e-36	YP_RS13225	serine hydroxymethyltransferase	Glycine, serine and threonine metabolism	Cyanoamino acid metabolism	Glyoxylate and dicarboxylate metabolism	One carbon pool by folate	Methane metabolism	Metabolic pathways	Biosynthesis of secondary metabolites	Microbial metabolism in diverse environments	Carbon metabolism	Biosynthesis of amino acids	Biosynthesis of cofactors
YP_RS18820	1.08748	1.16834e-21	gcvT	glycine cleavage system aminomethyltransferase GcvT	Glycine, serine and threonine metabolism	Glyoxylate and dicarboxylate metabolism	One carbon pool by folate	Metabolic pathways	Biosynthesis of secondary metabolites	Carbon metabolism
YP_RS18855	1.0704	2.12879e-14	serA	phosphoglycerate dehydrogenase	Glycine, serine and threonine metabolism	Cysteine and methionine metabolism	Methane metabolism	Metabolic pathways	Biosynthesis of secondary metabolites	Microbial metabolism in diverse environments	Carbon metabolism	Biosynthesis of amino acids
YP_RS18815	1.02339	1.31908e-16	gcvH	glycine cleavage system protein GcvH	Glycine, serine and threonine metabolism	Glyoxylate and dicarboxylate metabolism	Metabolic pathways	Biosynthesis of secondary metabolites	Carbon metabolism
YP_RS18810	0.985364	1.50746e-12	gcvP	aminomethyl-transferring glycine dehydrogenase	Glycine, serine and threonine metabolism	Glyoxylate and dicarboxylate metabolism	Metabolic pathways	Biosynthesis of secondary metabolites	Carbon metabolism
YP_RS19300	1.23099	2.95003e-10	carA	glutamine-hydrolyzing carbamoyl-phosphate synthase small subunit	Pyrimidine metabolism	Alanine, aspartate and glutamate metabolism	Metabolic pathways	Biosynthesis of cofactors
YP_RS06130	0.623937	3.67498e-06	pyrD	quinone-dependent dihydroorotate dehydrogenase	Pyrimidine metabolism	Metabolic pathways	Biosynthesis of cofactors
YP_RS11750	0.534493	0.00126113	pyrC	dihydroorotase	Pyrimidine metabolism	Metabolic pathways	Biosynthesis of cofactors
YP_RS14000	0.364541	0.0399192	upp	uracil phosphoribosyltransferase	Pyrimidine metabolism	Metabolic pathways	Nucleotide metabolism
YP_RS06855	0.683801	0.000500211	YP_RS06855	microcin C ABC transporter permease YejB	ABC transporters
YP_RS16015	0.441471	0.0292881	malG	maltose ABC transporter permease MalG	ABC transporters
YP_RS06850	0.470072	0.00726538	YP_RS06850	extracellular solute-binding protein	ABC transporters
YP_RS06865	0.490128	0.00491798	yejF	microcin C ABC transporter ATP-binding protein YejF	ABC transporters
YP_RS06860	0.567181	0.00872431	YP_RS06860	microcin C ABC transporter permease	ABC transporters
YP_RS00170	1.11544	4.16892e-15	yihX	glucose-1-phosphatase	Glycolysis / Gluconeogenesis	Microbial metabolism in diverse environments
YP_RS11410	0.591227	0.000192943	ppsA	phosphoenolpyruvate synthase	Glycolysis / Gluconeogenesis	Pyruvate metabolism	Methane metabolism	Metabolic pathways	Biosynthesis of secondary metabolites	Microbial metabolism in diverse environments	Carbon metabolism
YP_RS02905	0.411998	0.00776615	fbp	class 1 fructose-bisphosphatase	Glycolysis / Gluconeogenesis	Pentose phosphate pathway	Fructose and mannose metabolism	Methane metabolism	Metabolic pathways	Biosynthesis of secondary metabolites	Microbial metabolism in diverse environments	Carbon metabolism
YP_RS04880	1.32624	6.82098e-12	YP_RS04880	aspartate aminotransferase family protein	Tyrosine metabolism	Phenylalanine metabolism	Tryptophan metabolism	Metabolic pathways	Biosynthesis of secondary metabolites
YP_RS08495	0.512492	0.0273588	hpaH	2-oxo-hepta-3-ene-1,7-dioic acid hydratase	Tyrosine metabolism	Metabolic pathways	Microbial metabolism in diverse environments
YP_RS02305	1.25337	5.72595e-19	YP_RS02305	methylenetetrahydrofolate reductase	One carbon pool by folate	Metabolic pathways	Microbial metabolism in diverse environments	Carbon metabolism
YP_RS04410	0.416477	0.0466101	folD	bifunctional methylenetetrahydrofolate dehydrogenase/methenyltetrahydrofolate cyclohydrolase FolD	One carbon pool by folate	Metabolic pathways	Microbial metabolism in diverse environments	Carbon metabolism	Biosynthesis of cofactors
YP_RS01880	0.640957	0.014925	YP_RS01880	dimethyl sulfoxide reductase anchor subunit	Sulfur metabolism	Metabolic pathways
YP_RS06155	1.11427	2.68952e-20	YP_RS06155	aspartate/tyrosine/aromatic aminotransferase	Arginine biosynthesis	Alanine, aspartate and glutamate metabolism	Cysteine and methionine metabolism	Arginine and proline metabolism	Tyrosine metabolism	Phenylalanine metabolism	Phenylalanine, tyrosine and tryptophan biosynthesis	Novobiocin biosynthesis	Metabolic pathways	Biosynthesis of secondary metabolites	2-Oxocarboxylic acid metabolism	Biosynthesis of amino acids
YP_RS10365	0.609781	0.0343332	yciA	acyl-CoA thioester hydrolase YciA	Biosynthesis of unsaturated fatty acids
YP_RS19375	0.513826	0.0468361	dnaK	molecular chaperone DnaK	RNA degradation
YP_RS01455	0.521897	0.00178207	can	carbonate dehydratase	Nitrogen metabolism	Metabolic pathways
YP_RS11395	1.0285	5.83703e-08	YP_RS11395	hotdog fold thioesterase	Ubiquinone and other terpenoid-quinone biosynthesis	Metabolic pathways	Biosynthesis of secondary metabolites	Biosynthesis of cofactors
YP_RS00205	3.99297	7.63968e-83	YP_RS00205	uracil-xanthine permease family protein
YP_RS12410	2.83933	4.90409e-73	cvpA	colicin V production protein
YP_RS20395	2.03512	1.74047e-23	YP_RS20395	NCS2 family permease
YP_RS04885	1.87143	3.91874e-21	YP_RS04885	2OG-Fe(II) oxygenase
YP_RS19160	1.85062	3.76768e-18	YP_RS19160	pentapeptide repeat-containing protein
YP_RS19150	1.84986	3.08582e-21	YP_RS19150	DUF4150 domain-containing protein
YP_RS18035	1.84303	2.68952e-20	YP_RS18035	intradiol ring-cleavage dioxygenase
YP_RS19210	1.83191	3.02875e-21	YP_RS19210	ImpA family type VI secretion system protein
YP_RS19155	1.77037	4.53052e-19	YP_RS19155	DUF3540 domain-containing protein
YP_RS00545	1.66186	5.24006e-27	YP_RS00545	DUF4232 domain-containing protein
YP_RS19165	1.58999	4.08777e-13	YP_RS19165	DUF2169 domain-containing protein
YP_RS00575	1.58477	3.38083e-24	cytR	DNA-binding transcriptional regulator CytR
YP_RS19125	1.57572	1.90285e-46	YP_RS19125	DUF6277 family protein
YP_RS19215	1.52707	1.78189e-30	rovC	hexameric transcriptional regulator RovC
YP_RS09420	1.44398	1.44621e-12	YP_RS09420	YadA family autotransporter adhesin
YP_RS07780	1.23152	9.22345e-08	YP_RS07780	PAS domain S-box protein
YP_RS09580	1.22204	3.02162e-07	YP_RS09580	hypothetical protein
YP_RS09590	1.17238	4.77001e-07	YP_RS09590	HEAT repeat domain-containing protein
YP_RS20040	1.15534	2.18926e-13	YP_RS20040	PliI family lysozyme inhibitor of I-type lysozyme
YP_RS04345	1.00106	8.27696e-12	YP_RS04345	co-chaperone YbbN
YP_RS09585	1.05566	0.000278125	YP_RS09585	hypothetical protein
YP_RS08575	1.26364	0.000415672	YP_RS08575	hypothetical protein
YP_RS11400	0.994205	3.65598e-13	YP_RS11400	FAD-binding oxidoreductase
YP_RS20720	0.922456	3.5188e-12	YP_RS20720	DUF3053 domain-containing protein
YP_RS04715	0.90165	3.38892e-07	ampH	D-alanyl-D-alanine-carboxypeptidase/endopeptidase AmpH
YP_RS01995	0.784626	9.57335e-07	yqaB	fructose-1-phosphate/6-phosphogluconate phosphatase
YP_RS09015	0.853348	9.95124e-07	htpX	protease HtpX
YP_RS06950	0.816811	2.03877e-06	hspQ	heat shock protein HspQ
YP_RS00565	0.881215	3.06715e-05	hslV	ATP-dependent protease subunit HslV
YP_RS05455	0.708274	7.28704e-05	grpE	nucleotide exchange factor GrpE
YP_RS03245	0.771921	7.4255e-05	nrdG	anaerobic ribonucleoside-triphosphate reductase-activating protein
YP_RS20785	0.911458	0.000191703	ibpA	heat shock chaperone IbpA
YP_RS11280	0.602357	0.000213063	sodB	superoxide dismutase [Fe]
YP_RS03380	0.80325	0.000485152	clpB	ATP-dependent chaperone ClpB
YP_RS05810	0.632755	0.000690269	ybeD	DUF493 family protein YbeD
YP_RS01885	0.879559	0.000763102	dmsD	Tat proofreading chaperone DmsD
YP_RS00175	0.761653	0.000798771	YP_RS00175	virulence factor BrkB family protein
YP_RS17450	0.749153	0.00081796	prlC	oligopeptidase A
YP_RS00405	0.622029	0.00111479	cpxP	cell-envelope stress modulator CpxP
YP_RS17445	0.792624	0.00121092	rsmJ	16S rRNA (guanine(1516)-N(2))-methyltransferase RsmJ
YP_RS10685	0.605471	0.00140654	YP_RS10685	oxidoreductase
YP_RS20780	0.876515	0.00176567	ibpB	heat shock chaperone IbpB
YP_RS01355	0.871612	0.00295243	gspE	type II secretion system protein GspE
YP_RS03700	1.10166	0.00307362	YP_RS03700	class I SAM-dependent methyltransferase
YP_RS02995	0.493543	0.00332822	rlmE	23S rRNA (uridine(2552)-2\'-O)-methyltransferase RlmE
YP_RS08765	0.45673	0.00349736	ansP	L-asparagine permease
YP_RS11735	0.632283	0.00381419	rluC	23S rRNA pseudouridine(955/2504/2580) synthase RluC
YP_RS05055	0.524456	0.00442356	YP_RS05055	ABC transporter permease
YP_RS19920	0.519405	0.00446235	degQ	serine endoprotease DegQ
YP_RS20490	0.787526	0.00501703	YP_RS20490	helix-turn-helix domain-containing protein
YP_RS04175	0.713132	0.0062398	htpG	molecular chaperone HtpG
YP_RS03695	0.679747	0.0062398	YP_RS03695	hypothetical protein
YP_RS14410	0.509263	0.00645008	YP_RS14410	endonuclease/exonuclease/phosphatase family protein
YP_RS00570	0.506914	0.00742724	ftsN	cell division protein FtsN
YP_RS06685	0.539454	0.0120508	YP_RS06685	amino acid permease
YP_RS21465	0.950897	0.0136177	YP_RS21465	RepA protein
YP_RS12190	0.629274	0.014925	YP_RS12190	glycoside hydrolase family 10 protein
YP_RS11005	0.396137	0.0149944	hslJ	heat shock protein HslJ
YP_RS11295	0.733118	0.0163919	YP_RS11295	purine nucleoside transporter PunC
YP_RS13250	0.658536	0.0268878	YP_RS13250	DUF1007 family protein
YP_RS09190	0.474038	0.0274421	hflD	high frequency lysogenization protein HflD
YP_RS13620	0.613065	0.0294709	YP_RS13620	ATP-binding protein
YP_RS00740	0.45211	0.0338486	hslR	ribosome-associated heat shock protein Hsp15
YP_RS11550	0.431094	0.0338486	YP_RS11550	transglycosylase SLT domain-containing protein
YP_RS15060	0.515136	0.0358581	YP_RS15060	DedA family protein
YP_RS13625	0.454227	0.0361399	YP_RS13625	response regulator transcription factor
YP_RS20890	0.692347	0.0366993	YP_RS20890	NCS2 family permease
YP_RS05050	0.488633	0.0425218	YP_RS05050	ABC transporter permease
YP_RS09415	0.339118	0.044586	YP_RS09415	N-acetylmuramoyl-L-alanine amidase
YP_RS18415	0.618808	0.0477021	YP_RS18415	sulfatase
YP_RS06655	0.554474	0.0482029	YP_RS06655	HAD-IB family hydrolase
YP_RS08615	-1.42042	5.25774e-16	ybtE	yersiniabactin biosynthesis salycil-AMP ligase YbtE	Biosynthesis of siderophore group nonribosomal peptides
YP_RS08620	-1.30064	1.9496e-07	ybtT	yersiniabactin biosynthesis thioesterase YbtT	Biosynthesis of siderophore group nonribosomal peptides
YP_RS08660	-0.968633	0.00149857	ybtS	yersiniabactin biosynthesis salicylate synthase Irp9/YbtS	Biosynthesis of siderophore group nonribosomal peptides	Biosynthesis of secondary metabolites
YP_RS06635	-1.12302	0.0191422	YP_RS06635	ABC transporter permease	ABC transporters
YP_RS13410	-0.741003	6.72585e-05	YP_RS13410	iron ABC transporter permease	ABC transporters
YP_RS20940	-0.724755	0.00081796	pstS	phosphate ABC transporter substrate-binding protein PstS	ABC transporters	Two-component system
YP_RS13405	-0.631852	0.000331914	YP_RS13405	iron ABC transporter substrate-binding protein	ABC transporters
YP_RS01080	-0.849204	0.00340578	rplB	50S ribosomal protein L2	Ribosome
YP_RS01085	-0.832168	0.00444118	rpsS	30S ribosomal protein S19	Ribosome
YP_RS01110	-0.768687	0.0114648	rpsQ	30S ribosomal protein S17	Ribosome
YP_RS01095	-0.760604	0.00809024	rpsC	30S ribosomal protein S3	Ribosome
YP_RS01075	-0.754907	0.0144629	rplW	50S ribosomal protein L23	Ribosome
YP_RS01070	-0.752492	0.00979845	rplD	50S ribosomal protein L4	Ribosome
YP_RS01100	-0.743449	0.0110179	rplP	50S ribosomal protein L16	Ribosome
YP_RS00290	-0.676467	0.0149024	rpmG	50S ribosomal protein L33	Ribosome
YP_RS01060	-0.668548	0.0118561	rpsJ	30S ribosomal protein S10	Ribosome
YP_RS01065	-0.666589	0.0166205	rplC	50S ribosomal protein L3	Ribosome
YP_RS02805	-0.599178	0.00274343	rpsR	30S ribosomal protein S18	Ribosome
YP_RS01160	-0.549774	0.0116541	rplO	50S ribosomal protein L15	Ribosome
YP_RS02795	-0.492313	0.0113722	rpsF	30S ribosomal protein S6	Ribosome
YP_RS20855	-0.426923	0.0203433	rpmH	50S ribosomal protein L34	Ribosome
YP_RS00590	-0.383901	0.0424888	rpmE	50S ribosomal protein L31	Ribosome
YP_RS20955	-0.647498	0.0172509	YP_RS20955	F0F1 ATP synthase subunit epsilon	Oxidative phosphorylation	Metabolic pathways
YP_RS20960	-0.554512	0.0114648	atpD	F0F1 ATP synthase subunit beta	Oxidative phosphorylation	Metabolic pathways
YP_RS20965	-0.453391	0.0227799	atpG	F0F1 ATP synthase subunit gamma	Oxidative phosphorylation	Metabolic pathways
YP_RS05410	-0.547275	0.0258032	sucD	succinate--CoA ligase subunit alpha	Citrate cycle (TCA cycle)	Propanoate metabolism	C5-Branched dibasic acid metabolism	Metabolic pathways	Biosynthesis of secondary metabolites	Microbial metabolism in diverse environments	Carbon metabolism
YP_RS05420	-0.524035	0.0110179	odhB	2-oxoglutarate dehydrogenase complex dihydrolipoyllysine-residue succinyltransferase	Citrate cycle (TCA cycle)	Lysine degradation	Tryptophan metabolism	Metabolic pathways	Biosynthesis of secondary metabolites	Microbial metabolism in diverse environments	Carbon metabolism
YP_RS19680	-0.658211	0.00872431	lsrG	(4S)-4-hydroxy-5-phosphonooxypentane-2,3-dione isomerase	Quorum sensing
YP_RS01165	-0.501231	0.0480271	secY	preprotein translocase subunit SecY	Quorum sensing	Protein export	Bacterial secretion system
YP_RS14765	-0.637771	6.94557e-06	YP_RS14765	carbonic anhydrase family protein	Nitrogen metabolism	Metabolic pathways
YP_RS00850	-0.546211	0.0163919	nirB	nitrite reductase large subunit NirB	Nitrogen metabolism	Metabolic pathways	Microbial metabolism in diverse environments
YP_RS04195	-0.656809	0.0168762	rfbF	glucose-1-phosphate cytidylyltransferase	Amino sugar and nucleotide sugar metabolism	Starch and sucrose metabolism	O-Antigen nucleotide sugar biosynthesis	Metabolic pathways	Biosynthesis of nucleotide sugars
YP_RS03285	-0.761009	0.00984054	argF	ornithine carbamoyltransferase	Arginine biosynthesis	Metabolic pathways	Biosynthesis of secondary metabolites	Biosynthesis of amino acids
YP_RS21495	-0.77017	0.0294709	YP_RS21495	TrbC/VirB2 family protein	Bacterial secretion system
YP_RS18050	-0.438447	0.0111446	YP_RS18050	acyl-homoserine-lactone synthase	Cysteine and methionine metabolism	Metabolic pathways	Quorum sensing
YP_RS06150	-0.576021	0.0418819	ompF	porin OmpF	Beta-Lactam resistance	Two-component system
YP_RS20245	-0.356555	0.0469986	accC	acetyl-CoA carboxylase biotin carboxylase subunit	Fatty acid biosynthesis	Pyruvate metabolism	Propanoate metabolism	Metabolic pathways	Biosynthesis of secondary metabolites	Microbial metabolism in diverse environments	Carbon metabolism	Fatty acid metabolism
YP_RS11325	-0.377813	0.03771	pykF	pyruvate kinase PykF	Glycolysis / Gluconeogenesis	Pyruvate metabolism	Metabolic pathways	Biosynthesis of secondary metabolites	Microbial metabolism in diverse environments	Carbon metabolism	Biosynthesis of amino acids
YP_RS11450	-0.515432	0.0134969	arnT	lipid IV(A) 4-amino-4-deoxy-L-arabinosyltransferase	Lipopolysaccharide biosynthesis	Cationic antimicrobial peptide (CAMP) resistance
YP_RS01055	-0.638841	0.00117608	bfr	bacterioferritin	Porphyrin metabolism
YP_RS04960	-0.595402	0.00231397	dld	D-lactate dehydrogenase	Pyruvate metabolism	Metabolic pathways	Microbial metabolism in diverse environments
YP_RS00015	-1.06102	6.72098e-09	asnA	aspartate-ammonia ligase	Alanine, aspartate and glutamate metabolism	Cyanoamino acid metabolism	Metabolic pathways	Biosynthesis of secondary metabolites	Biosynthesis of amino acids
YP_RS01900	-1.02449	0.000171226	katG	catalase/peroxidase HPI	Phenylalanine metabolism	Tryptophan metabolism	Metabolic pathways	Biosynthesis of secondary metabolites
YP_RS13260	-0.99998	0.000551938	suhB	inositol-1-monophosphatase	Streptomycin biosynthesis	Inositol phosphate metabolism	Metabolic pathways	Biosynthesis of secondary metabolites
YP_RS19400	-0.635882	6.22601e-07	tal	transaldolase	Pentose phosphate pathway	Metabolic pathways	Biosynthesis of secondary metabolites	Microbial metabolism in diverse environments	Carbon metabolism	Biosynthesis of amino acids
YP_RS01975	-0.616832	0.000922831	csrA	carbon storage regulator CsrA	Two-component system
YP_RS18530	-0.582806	0.0366993	YP_RS18530	beta-galactosidase	Galactose metabolism
YP_RS04840	-0.534731	0.000702503	YP_RS04840	arginine decarboxylase	Arginine and proline metabolism	Metabolic pathways
YP_RS02800	-0.525567	0.0140303	priB	primosomal replication protein N	Homologous recombination
YP_RS08030	-0.451308	0.0235367	wrbA	NAD(P)H:quinone oxidoreductase	Ubiquinone and other terpenoid-quinone biosynthesis	Metabolic pathways	Biosynthesis of secondary metabolites	Biosynthesis of cofactors
YP_RS01890	-1.5834	1.59105e-09	cybB	cytochrome b561
YP_RS08610	-1.48003	0.00872431	fyuA	siderophore yersiniabactin receptor FyuA
YP_RS01895	-1.34678	2.51723e-07	cybC	cytochrome b562
YP_RS09305	-1.13174	0.00811083	mgtA	magnesium-translocating P-type ATPase
YP_RS10830	-1.12799	1.84648e-14	ogt	methylated-DNA-[protein]-cysteine S-methyltransferase
YP_RS04610	-1.11735	0.00984054	YP_RS04610	contractile injection system protein, VgrG/Pvc8 family
YP_RS13685	-1.11725	0.000267948	YP_RS13685	EspK/GogB family type III secretion system effector
YP_RS08655	-1.07827	0.0115507	ybtX	yersiniabactin-associated zinc MFS transporter YbtX
YP_RS04615	-1.06501	0.038283	YP_RS04615	DNA circularization protein
YP_RS17070	-1.034	1.11696e-05	YP_RS17070	carbon starvation protein A
YP_RS03025	-0.981853	0.0345621	YP_RS03025	tRNA-Met
YP_RS00865	-0.916531	0.000165244	YP_RS00865	TonB-dependent copper receptor
YP_RS07340	-0.804479	0.00501703	YP_RS07340	sugar ABC transporter substrate-binding protein
YP_RS04140	-0.796235	0.0144629	rsmS	pleiotropic regulatory protein RsmS
YP_RS04595	-0.772285	0.0116926	YP_RS04595	baseplate J/gp47 family protein
YP_RS07335	-0.76918	0.0038682	YP_RS07335	LVIVD repeat-containing protein
YP_RS18805	-0.760987	0.00408277	YP_RS18805	lipocalin-like domain-containing protein
YP_RS05840	-0.729566	9.16591e-06	cspE	transcription antiterminator/RNA stability regulator CspE
YP_RS18000	-0.725857	0.030971	YP_RS18000	TonB-dependent siderophore receptor
YP_RS02525	-0.724471	0.0114308	rhaR	HTH-type transcriptional activator RhaR
YP_RS02775	-0.714038	0.0105551	YP_RS02775	isovaleryl-CoA dehydrogenase
YP_RS02370	-0.678758	0.0468013	YP_RS02370	DUF1120 domain-containing protein
YP_RS20270	-0.633772	0.000259789	fis	DNA-binding transcriptional regulator Fis
YP_RS19550	-0.621809	7.28704e-05	osmY	molecular chaperone OsmY
YP_RS12835	-0.613929	0.000652302	kch	voltage-gated potassium channel protein
YP_RS04215	-0.601126	0.0105551	YP_RS04215	NAD(P)/FAD-dependent oxidoreductase
YP_RS08790	-0.574619	0.00491137	YP_RS08790	iron transporter
YP_RS01040	-0.570868	0.0019592	tuf	elongation factor Tu
YP_RS01790	-0.567462	0.0467075	YP_RS01790	cytochrome-c peroxidase
YP_RS11690	-0.566981	0.0165896	fabF	beta-ketoacyl-ACP synthase II
YP_RS00685	-0.547485	0.0172774	YP_RS00685	DUF1471 domain-containing protein
YP_RS11330	-0.530288	0.0113301	YP_RS11330	major outer membrane lipoprotein
YP_RS01035	-0.524063	0.0231549	fusA	elongation factor G
YP_RS22025	-0.509806	0.0330669	caf1	F1 capsule protein Caf1
YP_RS14130	-0.499478	0.00465676	YP_RS14130	YegP family protein
YP_RS04025	-0.492833	0.019871	YP_RS04025	acyl-CoA thioesterase
YP_RS06045	-0.491831	0.035227	YP_RS06045	aldo/keto reductase
YP_RS19685	-0.463813	0.00601236	YP_RS19685	DUF2501 domain-containing protein
YP_RS10400	-0.447394	0.0149024	YP_RS10400	BON domain-containing protein
YP_RS12550	-0.440442	0.0301939	fadL	long-chain fatty acid transporter FadL
YP_RS17415	-0.424273	0.0231549	pitA	inorganic phosphate transporter PitA
YP_RS09280	-0.42283	0.0480271	cspE	transcription antiterminator/RNA stability regulator CspE
YP_RS21260	-0.409781	0.0231549	lcrH	type III secretion system chaperone SycD/LcrH
YP_RS17265	-0.407811	0.00347242	glgP	glycogen phosphorylase
YP_RS05465	-0.406245	0.0154246	recN	DNA repair protein RecN
YP_RS12065	-0.367192	0.0165954	dps	DNA starvation/stationary phase protection protein Dps
#:Criteria for transcriptional level screening:|log2 FoldChange| > 0.0 and p-adjust <0.05.
*:NCBI reference sequence: ASM788v1.
