# Supplementary material for: Regulatory Functions of PurR in Yersinia pestis: Orchestrating Diverse Biological Activities
Source: Microorganisms. 2023 Nov 17;11(11):2801. doi: 10.3390/microorganisms11112801 (PMC10673613; doi:10.3390/microorganisms11112801)
Supplement: Supplementary file 1 [file microorganisms-11-02801-s001.zip › Supplementary File/Supplementary Table/Supplementary Table S4.xlsx]

## Sheet: Sheet1
201-ΔpurR differentially significantly expressed gene at 37 ℃#
Gene ID*	Log2FoldChange	p-adjust	Gene name	Gene description	Pathway name
YP_RS08450	4.18178	1.68331e-95	purT	formate-dependent phosphoribosylglycinamide formyltransferase	Purine metabolism	Metabolic pathways	Biosynthesis of secondary metabolites
YP_RS04375	3.75925	4.11804e-46	purE	5-(carboxyamino)imidazole ribonucleotide mutase	Purine metabolism	Metabolic pathways	Biosynthesis of secondary metabolites
YP_RS04370	3.60427	5.14249e-64	purK	5-(carboxyamino)imidazole ribonucleotide synthase	Purine metabolism	Metabolic pathways	Biosynthesis of secondary metabolites
YP_RS16125	2.96778	1.88528e-64	purH	bifunctional phosphoribosylaminoimidazolecarboxamide formyltransferase/IMP cyclohydrolase bienzyme	Purine metabolism	One carbon pool by folate	Metabolic pathways	Biosynthesis of secondary metabolites
YP_RS13160	2.83178	4.36707e-41	purL	phosphoribosylformylglycinamidine synthase	Purine metabolism	Metabolic pathways	Biosynthesis of secondary metabolites
YP_RS14005	2.75563	8.60652e-66	purM	phosphoribosylformylglycinamidine cyclo-ligase	Purine metabolism	Metabolic pathways	Biosynthesis of secondary metabolites
YP_RS16130	2.69716	2.6828e-33	purD	phosphoribosylamine--glycine ligase	Purine metabolism	Metabolic pathways	Biosynthesis of secondary metabolites
YP_RS14225	2.47451	3.43514e-23	guaB	IMP dehydrogenase	Purine metabolism	Metabolic pathways	Biosynthesis of secondary metabolites	Nucleotide metabolism
YP_RS14010	2.35749	1.28467e-22	purN	phosphoribosylglycinamide formyltransferase	Purine metabolism	One carbon pool by folate	Metabolic pathways	Biosynthesis of secondary metabolites
YP_RS12405	2.24176	4.63874e-27	purF	amidophosphoribosyltransferase	Purine metabolism	Alanine, aspartate and glutamate metabolism	Metabolic pathways	Biosynthesis of secondary metabolites
YP_RS13925	1.94714	8.43816e-11	YP_RS13925	phosphoribosylaminoimidazolesuccinocarboxamide synthase	Purine metabolism	Metabolic pathways	Biosynthesis of secondary metabolites
YP_RS14215	1.74984	1.03774e-14	guaA	glutamine-hydrolyzing GMP synthase	Purine metabolism	Metabolic pathways	Nucleotide metabolism
YP_RS09185	1.26234	1.19818e-07	purB	adenylosuccinate lyase	Purine metabolism	Alanine, aspartate and glutamate metabolism	Metabolic pathways	Biosynthesis of secondary metabolites	Nucleotide metabolism	Biosynthesis of cofactors
YP_RS13225	2.20864	1.23922e-45	YP_RS13225	serine hydroxymethyltransferase	Glycine, serine and threonine metabolism	Cyanoamino acid metabolism	Glyoxylate and dicarboxylate metabolism	One carbon pool by folate	Methane metabolism	Metabolic pathways	Biosynthesis of secondary metabolites	Microbial metabolism in diverse environments	Carbon metabolism	Biosynthesis of amino acids	Biosynthesis of cofactors
YP_RS18815	1.77002	2.68043e-10	gcvH	glycine cleavage system protein GcvH	Glycine, serine and threonine metabolism	Glyoxylate and dicarboxylate metabolism	Metabolic pathways	Biosynthesis of secondary metabolites	Carbon metabolism
YP_RS18855	1.50763	4.07261e-13	serA	phosphoglycerate dehydrogenase	Glycine, serine and threonine metabolism	Cysteine and methionine metabolism	Methane metabolism	Metabolic pathways	Biosynthesis of secondary metabolites	Microbial metabolism in diverse environments	Carbon metabolism	Biosynthesis of amino acids
YP_RS18820	1.44907	8.35385e-18	gcvT	glycine cleavage system aminomethyltransferase GcvT	Glycine, serine and threonine metabolism	Glyoxylate and dicarboxylate metabolism	One carbon pool by folate	Metabolic pathways	Biosynthesis of secondary metabolites	Carbon metabolism
YP_RS18810	1.12778	2.73429e-07	gcvP	aminomethyl-transferring glycine dehydrogenase	Glycine, serine and threonine metabolism	Glyoxylate and dicarboxylate metabolism	Metabolic pathways	Biosynthesis of secondary metabolites	Carbon metabolism
YP_RS16010	1.17351	0.0190112	malF	maltose ABC transporter permease MalF	ABC transporters
YP_RS16015	0.990019	0.000214423	malG	maltose ABC transporter permease MalG	ABC transporters
YP_RS16005	0.81173	0.00744706	malE	maltose/maltodextrin ABC transporter substrate-binding protein MalE	ABC transporters	Bacterial chemotaxis
YP_RS19295	1.84361	6.01761e-11	carB	carbamoyl-phosphate synthase large subunit	Pyrimidine metabolism	Alanine, aspartate and glutamate metabolism	Metabolic pathways	Biosynthesis of cofactors
YP_RS19300	1.4861	8.71432e-13	carA	glutamine-hydrolyzing carbamoyl-phosphate synthase small subunit	Pyrimidine metabolism	Alanine, aspartate and glutamate metabolism	Metabolic pathways	Biosynthesis of cofactors
YP_RS06130	0.799407	0.00071346	pyrD	quinone-dependent dihydroorotate dehydrogenase	Pyrimidine metabolism	Metabolic pathways	Biosynthesis of cofactors
YP_RS11750	0.705388	0.00605551	pyrC	dihydroorotase	Pyrimidine metabolism	Metabolic pathways	Biosynthesis of cofactors
YP_RS06155	1.55003	8.75783e-17	YP_RS06155	aspartate/tyrosine/aromatic aminotransferase	Tyrosine metabolism	Alanine, aspartate and glutamate metabolism	Cysteine and methionine metabolism	Arginine and proline metabolism	Arginine biosynthesis	Phenylalanine metabolism	Phenylalanine, tyrosine and tryptophan biosynthesis	Novobiocin biosynthesis	Metabolic pathways	Biosynthesis of secondary metabolites	2-Oxocarboxylic acid metabolism	Biosynthesis of amino acids
YP_RS11410	1.15141	1.09156e-06	ppsA	phosphoenolpyruvate synthase	Glycolysis / Gluconeogenesis	Pyruvate metabolism	Methane metabolism	Metabolic pathways	Biosynthesis of secondary metabolites	Microbial metabolism in diverse environments	Carbon metabolism
YP_RS21315	0.716678	0.0244343	yopK	type III secretion system effector YopK	Yersinia infection
YP_RS08060	1.60013	1.44531e-11	putA	trifunctional transcriptional regulator/proline dehydrogenase/L-glutamate gamma-semialdehyde dehydrogenase	Alanine, aspartate and glutamate metabolism	Arginine and proline metabolism	Metabolic pathways	Biosynthesis of secondary metabolites
YP_RS04410	0.678997	0.0230995	folD	bifunctional methylenetetrahydrofolate dehydrogenase/methenyltetrahydrofolate cyclohydrolase FolD	One carbon pool by folate	Metabolic pathways	Microbial metabolism in diverse environments	Carbon metabolism	Biosynthesis of cofactors
YP_RS00205	5.55208	3.62035e-117	YP_RS00205	uracil-xanthine permease family protein
YP_RS20395	3.44758	4.07261e-13	YP_RS20395	NCS2 family permease
YP_RS12410	2.47274	3.81545e-34	cvpA	colicin V production protein
YP_RS00575	1.46999	1.94519e-15	cytR	DNA-binding transcriptional regulator CytR
YP_RS15990	1.01499	2.14032e-07	YP_RS15990	maltoporin
YP_RS06715	0.973854	0.00717645	psaA	fimbrial polyadhesin PsaA
YP_RS03460	0.917546	5.76724e-06	mprA	transcriptional repressor MprA
YP_RS11400	0.889402	0.000439355	YP_RS11400	FAD-binding oxidoreductase
YP_RS03450	0.835535	0.0353242	emrB	multidrug efflux MFS transporter permease subunit EmrB
YP_RS15985	0.829701	0.000725374	malM	maltose operon protein MalM
YP_RS17675	0.724063	0.0123786	YP_RS17675	ATP-grasp domain-containing protein
YP_RS20415	-2.40159	3.19382e-08	ssuD	FMNH2-dependent alkanesulfonate monooxygenase	Sulfur metabolism	Metabolic pathways
YP_RS20410	-1.8045	0.000247888	ssuC	aliphatic sulfonate ABC transporter permease SsuC	Sulfur metabolism	ABC transporters
YP_RS00940	-1.79422	0.00071346	tauA	taurine ABC transporter substrate-binding protein	Sulfur metabolism	ABC transporters
YP_RS00950	-1.78777	0.0012287	tauC	taurine ABC transporter permease TauC	Sulfur metabolism	ABC transporters
YP_RS00945	-1.5907	0.00127446	tauB	taurine ABC transporter ATP-binding subunit	Sulfur metabolism	ABC transporters
YP_RS00425	-1.19034	0.0353242	YP_RS00425	sulfate ABC transporter substrate-binding protein	Sulfur metabolism	ABC transporters
YP_RS06645	-1.72369	4.19856e-06	YP_RS06645	MetQ/NlpA family ABC transporter substrate-binding protein	ABC transporters
YP_RS06635	-1.70147	4.04403e-08	YP_RS06635	ABC transporter permease	ABC transporters
YP_RS06640	-1.44302	1.88662e-06	YP_RS06640	methionine ABC transporter ATP-binding protein	ABC transporters
YP_RS08625	-1.22719	0.030602	ybtU	yersiniabactin biosynthesis oxidoreductase YbtU	Biosynthesis of siderophore group nonribosomal peptides
YP_RS08630	-0.660541	0.0460504	irp1	yersiniabactin polyketide synthase HMWP1	Biosynthesis of siderophore group nonribosomal peptides
YP_RS13690	-0.730732	0.00744706	cysM	cysteine synthase CysM	Cysteine and methionine metabolism	Metabolic pathways	Biosynthesis of amino acids
YP_RS20425	-3.9163	6.41942e-09	ssuE	NADPH-dependent FMN reductase	Riboflavin metabolism	Sulfur metabolism	Metabolic pathways
YP_RS00955	-1.86121	6.1018e-06	tauD	taurine dioxygenase	Taurine and hypotaurine metabolism	Sulfur metabolism
YP_RS19400	-0.718855	0.00207617	tal	transaldolase	Pentose phosphate pathway	Metabolic pathways	Biosynthesis of secondary metabolites	Microbial metabolism in diverse environments	Carbon metabolism	Biosynthesis of amino acids
YP_RS20420	-2.13009	0.00189754	YP_RS20420	sulfonate ABC transporter substrate-binding protein
YP_RS00405	-1.88474	4.46775e-07	cpxP	cell-envelope stress modulator CpxP
YP_RS10830	-1.1622	1.09008e-07	ogt	methylated-DNA--[protein]-cysteine S-methyltransferase
YP_RS07340	-0.951471	0.00324571	YP_RS07340	sugar ABC transporter substrate-binding protein
YP_RS02350	-0.593913	0.0460504	YP_RS02350	tellurite resistance TerB family protein
#:Criteria for transcriptional level screening:|log2 FoldChange| > 0.0 and p-adjust <0.05.
*:NCBI reference sequence: ASM788v1.
