# Supplementary material for: Regulatory Functions of PurR in Yersinia pestis: Orchestrating Diverse Biological Activities
Source: Microorganisms. 2023 Nov 17;11(11):2801. doi: 10.3390/microorganisms11112801 (PMC10673613; doi:10.3390/microorganisms11112801)
Supplement: Supplementary file 1 [file microorganisms-11-02801-s001.zip › Supplementary File/Supplementary Table/Supplementary Table S5.xlsx]

## Sheet: sense strand
The results of FIMO analysis
motif_idª	sequence_nameᵇ	start	stop	strand	score	p-valueᶜ	q-value	matched_sequence	gene name
ACGCAAWCGKTTKC	NC_005810.1:78920-80920	1705	1718	+	6.59633	8.79e-05	0.777	ACCCAAAGGTTTAA	ada
ACGCAAWCGKTTKC	NC_005810.1:1557740-1559740	320	333	-	10	2.42e-05	0.73	ACGCTAACGGTTCT	apbC
ACGCAAWCGKTTKC	NC_005810.1:1556383-1558383	954	967	-	9.80734	2.73e-05	0.73	CCCCAATCGGTTAC	apbC
ACGCAAWCGKTTKC	NC_005810.1:2250985-2252985	25	38	+	8.13761	5.2e-05	0.759	ACCCCACCGATTGC	araD
ACGCAAWCGKTTKC	NC_005810.1:2250985-2252985	161	174	+	7.08257	7.07e-05	0.777	AGGCTAGCGTTAAC	araD
ACGCAAWCGKTTKC	NC_005810.1:3137989-3139989	577	590	+	8.01835	5.42e-05	0.764	CCGCTATCTGTTGC	argA
ACGCAAWCGKTTKC	NC_005810.1:2342678-2344678	409	422	+	7.34862	6.54e-05	0.777	ACGTCACCGGTTTA	asr
ACGCAAWCGKTTKC	NC_005810.1:1068680-1070680	940	953	+	6.57798	8.89e-05	0.777	ACGTATCCTTTTGC	betI
ACGCAAWCGKTTKC	NC_005810.1:139057-141057	912	925	+	9.56881	3.08e-05	0.73	ACGAAATCTATTTC	bioH
ACGCAAWCGKTTKC	NC_005810.1:3495997-3497997	1203	1216	-	18	7.14e-07	0.296	ACGCAAACTGTTCC	btuB
ACGCAAWCGKTTKC	NC_005810.1:1200172-1202172	287	300	-	9.44037	3.24e-05	0.73	ACGAAATCTGTTAC	crcB
ACGCAAWCGKTTKC	NC_005810.1:406928-408928	47	60	-	6.3211	9.67e-05	0.777	ACGTAAGCCATTAC	csrA
ACGCAAWCGKTTKC	NC_005810.1:3831782-3833782	447	460	-	8.86239	3.77e-05	0.73	ACGCAATCTCTTGA	cueP
ACGCAAWCGKTTKC	NC_005810.1:921593-923593	371	384	-	21.5872	3.51e-08	0.0484	ACGCAACCGTTTTC	cysC
ACGCAAWCGKTTKC	NC_005810.1:590195-592195	473	486	-	6.27523	9.83e-05	0.778	AGCCAACCGATTGG	cysQ
ACGCAAWCGKTTKC	NC_005810.1:921593-923593	369	382	+	12.1743	9.61e-06	0.669	AGGAAAACGGTTGC	cysS
ACGCAAWCGKTTKC	NC_005810.1:921593-923593	1020	1033	+	8.26606	4.92e-05	0.752	AGCAAAACGTTTAC	cysS
ACGCAAWCGKTTKC	NC_005810.1:2897542-2899542	740	753	+	11.0459	1.61e-05	0.68	AGGCAATCGCTTTA	cysZ
ACGCAAWCGKTTKC	NC_005810.1:4463293-4465293	93	106	+	11.1101	1.57e-05	0.669	AGGCAGCCGTTTGC	deoC
ACGCAAWCGKTTKC	NC_005810.1:238302-240302	372	385	+	14.5872	3.65e-06	0.581	AGCCAAACGATTAC	dprA
ACGCAAWCGKTTKC	NC_005810.1:4429346-4431346	887	900	-	7.27523	6.7e-05	0.777	AGGCTAACGTTGTA	dusB
ACGCAAWCGKTTKC	NC_005810.1:2688710-2690710	1083	1096	+	10.0642	2.33e-05	0.73	AACCAAACGTTTAC	fadL
ACGCAAWCGKTTKC	NC_005810.1:2688710-2690710	497	510	-	7.92661	5.68e-05	0.77	ACGTGATCTGTTGC	fadL
ACGCAAWCGKTTKC	NC_005810.1:4517991-4519991	121	134	+	9.91743	2.57e-05	0.73	AGGCAATCGGGTTA	fdhD
ACGCAAWCGKTTKC	NC_005813.1:37421-39421	588	601	-	14.2661	4.06e-06	0.61	ACCCTAACTTTTTC	febY
ACGCAAWCGKTTKC	NC_005810.1:412079-414079	192	205	-	11.8532	1.08e-05	0.669	AGCCTATCGGTTGA	ffh
ACGCAAWCGKTTKC	NC_005810.1:303023-305023	1	14	-	11.1927	1.51e-05	0.669	ACCCAAACGTTAGC	fhuC
ACGCAAWCGKTTKC	NC_005810.1:1563283-1565283	486	499	-	6.3211	9.67e-05	0.777	ACGTAATTGATTTA	fhuF
ACGCAAWCGKTTKC	NC_005810.1:4080982-4082982	971	984	+	6.20183	9.97e-05	0.782	ATCCTATCTTTTTC	fldB
ACGCAAWCGKTTKC	NC_005810.1:1743745-1745745	144	157	-	8.08257	5.32e-05	0.764	AGGCAAACGTTGAA	flgA
ACGCAAWCGKTTKC	NC_005810.1:1743745-1745745	310	323	+	10.6789	1.87e-05	0.726	ACCCCACCGGTTTC	flgA
ACGCAAWCGKTTKC	NC_005810.1:3387048-3389048	113	126	-	8.63303	4.23e-05	0.733	TGGCAAGCGGTTTA	fliD
ACGCAAWCGKTTKC	NC_005810.1:1710332-1712332	1261	1274	+	9.33945	3.35e-05	0.73	AGGTAATCGTATGC	fliF
ACGCAAWCGKTTKC	NC_005810.1:3325938-3327938	222	235	+	9.05505	3.58e-05	0.73	AGGCAAAATTTTGC	ftsP
ACGCAAWCGKTTKC	NC_005810.1:540269-542269	265	278	-	18.6789	4.18e-07	0.288	ACCCAACCGGTTTC	fxsA
ACGCAAWCGKTTKC	NC_005810.1:540609-542609	619	632	-	13.8991	4.57e-06	0.61	AGGTAACCGTTTTA	fxsA
ACGCAAWCGKTTKC	NC_005810.1:1578934-1580934	616	629	-	9.52294	3.15e-05	0.73	ACGCAATTGGTTCA	galU
ACGCAAWCGKTTKC	NC_005810.1:3729238-3731238	186	199	-	6.99083	7.41e-05	0.777	AGGCGAGCGTTTAA	gdhA
ACGCAAWCGKTTKC	NC_005810.1:3074042-3076042	783	796	+	7.16514	6.89e-05	0.777	ACCCTATCGACTTC	gloB
ACGCAAWCGKTTKC	NC_005810.1:43741-45741	1817	1830	+	14.1009	4.18e-06	0.61	AAGCAATCGTTTGC	gltS
ACGCAAWCGKTTKC	NC_005810.1:43741-45741	1819	1832	-	12.0092	1.01e-05	0.669	GCGCAAACGATTGC	gltS
ACGCAAWCGKTTKC	NC_005810.1:43741-45741	1351	1364	-	7.73394	5.97e-05	0.777	ACGTTAATGGTTGC	gltS
ACGCAAWCGKTTKC	NC_005810.1:1101816-1103816	1780	1793	+	11.9174	1.04e-05	0.669	ACACAATCGATTGC	gpmA
ACGCAAWCGKTTKC	NC_005810.1:767507-769507	958	971	+	8.72477	4.03e-05	0.73	ACGCTATCTGGTTC	gpt
ACGCAAWCGKTTKC	NC_005810.1:2779749-2781749	87	100	+	6.53211	8.97e-05	0.777	AGCTTACCGGTTCA	grcA
ACGCAAWCGKTTKC	NC_005810.1:617584-619584	216	229	-	9.25688	3.37e-05	0.73	ATCCTAACGTTTTC	greA
ACGCAAWCGKTTKC	NC_005810.1:2071034-2073034	417	430	-	11.7248	1.16e-05	0.669	ACGCAAATGATTGC	hemA
ACGCAAWCGKTTKC	NC_005810.1:2071034-2073034	392	405	-	6.52294	8.99e-05	0.777	AAGAAAACGTTTTC	hemA
ACGCAAWCGKTTKC	NC_005810.1:2071034-2073034	390	403	+	6.3945	9.5e-05	0.777	GCGAAAACGTTTTC	hemA
ACGCAAWCGKTTKC	NC_005810.1:1349172-1351172	166	179	-	11.6881	1.19e-05	0.669	ACGCCATCGGTTTA	hop
ACGCAAWCGKTTKC	NC_005810.1:1347406-1349406	1932	1945	-	11.6881	1.19e-05	0.669	ACGCCATCGGTTTA	hop
ACGCAAWCGKTTKC	NC_005810.1:2479174-2481174	960	973	+	6.88073	7.78e-05	0.777	ACGCTATTTTTTCC	hxpB
ACGCAAWCGKTTKC	NC_005810.1:3425691-3427691	1077	1090	-	7.19266	6.8e-05	0.777	ACGGAAGCTTTTTA	iclR
ACGCAAWCGKTTKC	NC_005810.1:3513590-3515590	38	51	-	6.3945	9.5e-05	0.777	AGGTAAACGAATCC	ilvL
ACGCAAWCGKTTKC	NC_005810.1:3674023-3676023	495	508	-	6.26606	9.91e-05	0.78	ACTCAATCGGGTTC	istA
ACGCAAWCGKTTKC	NC_005810.1:2145223-2147223	461	474	+	8.08257	5.32e-05	0.764	AGGTAGACGTTTAC	istAB
ACGCAAWCGKTTKC	NC_005810.1:2312852-2314852	921	934	-	11.8991	1.07e-05	0.669	ACGTTAACTGTTAC	ivbL
ACGCAAWCGKTTKC	NC_005810.1:3588-5588	1889	1902	+	7.99083	5.5e-05	0.764	AGGCAATCCATTTA	kup
ACGCAAWCGKTTKC	NC_005810.1:4140591-4142591	976	989	-	6.59633	8.79e-05	0.777	ACGCAATATTTTCA	leuO
ACGCAAWCGKTTKC	NC_005810.1:51583-53583	672	685	-	8.65138	4.17e-05	0.733	ATCCAAGCGGTTAC	ligB
ACGCAAWCGKTTKC	NC_005810.1:685884-687884	148	161	-	8.13761	5.2e-05	0.759	AGCAAAACGGTTAC	lptF
ACGCAAWCGKTTKC	NC_005810.1:4450355-4452355	223	236	+	7.45872	6.36e-05	0.777	AGCCTAACGTTTTG	lpxP
ACGCAAWCGKTTKC	NC_005810.1:778384-780384	1532	1545	+	10.3945	2.04e-05	0.73	ACCCAACCGGTTTT	mak
ACGCAAWCGKTTKC	NC_005810.1:132792-134792	1005	1018	+	12.1743	9.61e-06	0.669	AGGCAATCAGTTGC	malP
ACGCAAWCGKTTKC	NC_005810.1:1784457-1786457	767	780	-	11.8165	1.11e-05	0.669	AGGCAACCGTTCTC	manX
ACGCAAWCGKTTKC	NC_005810.1:1438061-1440061	478	491	-	6.30275	9.75e-05	0.777	ACACAAACGTTTTT	mepS
ACGCAAWCGKTTKC	NC_005810.1:1540972-1542972	360	373	+	10.3211	2.12e-05	0.73	AGGTTATCTGTTAC	mglA
ACGCAAWCGKTTKC	NC_005810.1:1539431-1541431	75	88	+	11.7523	1.14e-05	0.669	ATGTAAACGTTTTC	mglB
ACGCAAWCGKTTKC	NC_005810.1:2674716-2676716	853	866	-	11.6239	1.24e-05	0.669	ACGCCAGCGATTTC	mnmC
ACGCAAWCGKTTKC	NC_005810.1:602716-604716	1220	1233	+	12.6881	7.97e-06	0.669	ATGCAACCGGTTGC	mpl
ACGCAAWCGKTTKC	NC_005810.1:602716-604716	1222	1235	-	12.5596	8.46e-06	0.669	CCGCAACCGGTTGC	mpl
ACGCAAWCGKTTKC	NC_005810.1:602716-604716	1815	1828	+	7.55046	6.29e-05	0.777	CGCCTAACGTTTTC	mpl
ACGCAAWCGKTTKC	NC_005810.1:2094856-2096856	1865	1878	+	7.73394	5.97e-05	0.777	ACGTAGACTGTTGC	murJ
ACGCAAWCGKTTKC	NC_005810.1:2094856-2096856	1808	1821	-	8.26606	4.92e-05	0.752	AGCCAATCGATTTT	murJ
ACGCAAWCGKTTKC	NC_005810.1:2801117-2803117	746	759	-	9.54128	3.1e-05	0.73	ACTCAACCTTTTGC	murQ
ACGCAAWCGKTTKC	NC_005810.1:1163803-1165803	531	544	+	6.66055	8.56e-05	0.777	AGCCAACGGGTTAC	nagB
ACGCAAWCGKTTKC	NC_005810.1:1163803-1165803	337	350	+	8.08257	5.32e-05	0.764	AGGCTATTGATTTC	nagB
ACGCAAWCGKTTKC	NC_005810.1:3314295-3316295	564	577	+	8.23853	4.99e-05	0.752	AGCGAAGCGTTTGC	nudF
ACGCAAWCGKTTKC	NC_005810.1:1922753-1924753	1346	1359	-	8.42202	4.6e-05	0.744	ACCCTGACGTTTGC	ogl
ACGCAAWCGKTTKC	NC_005810.1:2321847-2323847	390	403	-	9.33945	3.35e-05	0.73	GGGCAAACGTTTGA	ogt
ACGCAAWCGKTTKC	NC_005810.1:2203161-2205161	172	185	+	7.44037	6.4e-05	0.777	ACGTTACCGGGTTC	oppA
ACGCAAWCGKTTKC	NC_005810.1:556647-558647	426	439	-	6.44037	9.28e-05	0.777	ACCCAAGAGGTTGA	orn
ACGCAAWCGKTTKC	NC_005810.1:266258-268258	464	477	+	13.4771	5.54e-06	0.637	AGGCTACCGTTTGA	pdhR
ACGCAAWCGKTTKC	NC_005810.1:3659049-3661049	78	91	+	7.04587	7.22e-05	0.777	AGCCAAACTGTTTT	pepQ
ACGCAAWCGKTTKC	NC_005810.1:3723558-3725558	1147	1160	+	7.15596	6.96e-05	0.777	AACCAAACTGTTCC	pitA
ACGCAAWCGKTTKC	NC_005810.1:2992665-2994665	1211	1224	-	12.1101	9.75e-06	0.669	AGGCAAGCGCTTGC	ppk1
ACGCAAWCGKTTKC	NC_005810.1:2992665-2994665	811	824	-	7.85321	5.83e-05	0.772	ACCCAATGGTTTGA	ppk1
ACGCAAWCGKTTKC	NC_005810.1:2381629-2383629	1197	1210	+	11.9633	1.03e-05	0.669	ACCCCAACGGTTTC	pspF
ACGCAAWCGKTTKC	NC_005810.1:3441431-3443431	196	209	+	22.8716	8.48e-09	0.0175	ACGCAATCGTTTTC	purH
ACGCAAWCGKTTKC	NC_005810.1:2804370-2806370	1871	1884	+	22.7431	1.54e-08	0.0256	ACGCAAACGGTTTC	purL
ACGCAAWCGKTTKC	NC_005810.1:2804370-2806370	1873	1886	-	12.5963	8.2e-06	0.669	ACGAAACCGTTTGC	purL
ACGCAAWCGKTTKC	NC_005810.1:2804370-2806370	916	929	+	9.04587	3.59e-05	0.73	AGGCTACCGTCTTC	purL
ACGCAAWCGKTTKC	NC_005810.1:2984675-2986675	603	616	-	20.5872	1.1e-07	0.114	AGGCAAACGTTTGC	purM
ACGCAAWCGKTTKC	NC_005810.1:2984675-2986675	601	614	+	13.9725	4.49e-06	0.61	TCGCAAACGTTTGC	purM
ACGCAAWCGKTTKC	NC_005810.1:2984675-2986675	110	123	+	10.4037	2.03e-05	0.73	ACGGTACCGGTTTC	purM
ACGCAAWCGKTTKC	NC_005810.1:2415546-2417546	1939	1952	+	14.3119	3.99e-06	0.61	AGGCAAACGATTAA	purR
ACGCAAWCGKTTKC	NC_005810.1:1766546-1768546	187	200	+	22.8716	8.48e-09	0.0175	ACGCAATCGTTTTC	purT
ACGCAAWCGKTTKC	NC_005810.1:1766546-1768546	189	202	-	11.9174	1.04e-05	0.669	ACGAAAACGATTGC	purT
ACGCAAWCGKTTKC	NC_005810.1:1764817-1766817	1918	1931	-	11.9174	1.04e-05	0.669	ACGAAAACGATTGC	purT
ACGCAAWCGKTTKC	NC_005810.1:1688666-1690666	85	98	+	7.13761	7.04e-05	0.777	AGCCATACTGTTTC	putA
ACGCAAWCGKTTKC	NC_005810.1:4367621-4369621	130	143	+	17.5321	9.25e-07	0.305	AGGTAATCGTTTGC	pyrB
ACGCAAWCGKTTKC	NC_005810.1:798624-800624	816	829	+	6.99083	7.41e-05	0.777	AGGTTAAAGTTTTC	queA
ACGCAAWCGKTTKC	NC_005810.1:60974-62974	426	439	-	7.53211	6.3e-05	0.777	AGCTAATCTGTTCA	radC
ACGCAAWCGKTTKC	NC_005810.1:4462435-4464435	843	856	-	13.7982	4.81e-06	0.615	ACGTTAGCGTTTAC	rbsD
ACGCAAWCGKTTKC	NC_005810.1:2092387-2094387	325	338	-	11.0642	1.59e-05	0.673	CCCCAAACGGTTGC	rimJ
ACGCAAWCGKTTKC	NC_005810.1:2093678-2095678	241	254	-	7.94495	5.64e-05	0.77	AGGCAATTGGTTCA	rimJ
ACGCAAWCGKTTKC	NC_005810.1:1841107-1843107	1393	1406	+	8.80734	3.89e-05	0.73	GCGCTAGCGGTTCC	ripR
ACGCAAWCGKTTKC	NC_005810.1:698183-700183	105	118	-	9.04587	3.59e-05	0.73	AGGCTGCCGTTTTC	riuD
ACGCAAWCGKTTKC	NC_005810.1:2506671-2508671	1504	1517	-	14.6789	3.4e-06	0.573	ACGCAAACGTTATC	rne
ACGCAAWCGKTTKC	NC_005810.1:4560278-4562278	411	424	-	7.46789	6.35e-05	0.777	ACCTAACCGTTTTG	rpmH
ACGCAAWCGKTTKC	NC_005810.1:2785568-2787568	405	418	-	6.3211	9.67e-05	0.777	ACGTAATTTTTTAC	rpoE
ACGCAAWCGKTTKC	NC_005810.1:3185071-3187071	612	625	+	13.789	4.88e-06	0.615	ACCCAACCTTTTAC	rppH
ACGCAAWCGKTTKC	NC_005810.1:220278-222278	50	63	-	7.41284	6.45e-05	0.777	ACGTAAATGATTAC	rpsJC
ACGCAAWCGKTTKC	NC_005810.1:230627-232627	467	480	+	6.46789	9.21e-05	0.777	AGCCAATCTTTTGT	rpsM
ACGCAAWCGKTTKC	NC_005810.1:4219689-4221689	1362	1375	+	8.65138	4.17e-05	0.733	ACGCAAGCGTGTCA	rpsT
ACGCAAWCGKTTKC	NC_005810.1:678999-680999	1941	1954	-	10.3119	2.13e-05	0.73	ACCCTAGCTATTGC	rraB
ACGCAAWCGKTTKC	NC_005810.1:450124-452124	219	232	-	7.2844	6.66e-05	0.777	AAGTAAGCTGTTTC	sctR
ACGCAAWCGKTTKC	NC_005810.1:2755316-2757316	806	819	+	6.57798	8.89e-05	0.777	ACGTAGCCTTTTGC	seqA
ACGCAAWCGKTTKC	NC_005810.1:2755316-2757316	888	901	+	8.56881	4.33e-05	0.733	ATGTAAACTGTTTC	seqA
ACGCAAWCGKTTKC	NC_005810.1:2233047-2235047	739	752	+	7.3578	6.51e-05	0.777	AGGCTACCGTATCC	sohB
ACGCAAWCGKTTKC	NC_005810.1:2515054-2517054	705	718	+	11.1101	1.57e-05	0.669	ACGCCAACTTTTGC	solA
ACGCAAWCGKTTKC	NC_005810.1:3996272-3998272	1088	1101	+	10.422	2.02e-05	0.73	AGGTTAGCTTTTGC	speA
ACGCAAWCGKTTKC	NC_005810.1:3954010-3956010	1760	1773	+	16.2477	1.74e-06	0.417	AGGCAACCTTTTGC	speF
ACGCAAWCGKTTKC	NC_005810.1:513744-515744	1934	1947	-	11.8991	1.07e-05	0.669	ACGCTAACTGTTAA	ssb1
ACGCAAWCGKTTKC	NC_005810.1:815421-817421	1008	1021	+	11.3028	1.45e-05	0.669	AGGCCAGCGTTTGC	thiI
ACGCAAWCGKTTKC	NC_005810.1:815421-817421	721	734	-	10.1101	2.29e-05	0.73	AGGCCATCGGTTTA	thiI
ACGCAAWCGKTTKC	NC_005810.1:815421-817421	457	470	-	6.51376	9.05e-05	0.777	ACGTAATCATTTAA	thiI
ACGCAAWCGKTTKC	NC_005810.1:4000264-4002264	1350	1363	+	10.055	2.34e-05	0.73	ACGCAAGATTTTTC	tkt
ACGCAAWCGKTTKC	NC_005810.1:2084466-2086466	879	892	+	6.78899	8.12e-05	0.777	ACCGAAACTTTTAC	tnpA
ACGCAAWCGKTTKC	NC_005810.1:2830136-2832136	510	523	-	6.6055	8.73e-05	0.777	ACGCTAAAGATTTA	trmJ
ACGCAAWCGKTTKC	NC_005810.1:2830136-2832136	483	496	-	8.91743	3.73e-05	0.73	TGGCTACCGGTTTC	trmJ
ACGCAAWCGKTTKC	NC_005810.1:1329043-1331043	755	768	+	8.65138	4.17e-05	0.733	AACCAAGCGGTTAC	trxB
ACGCAAWCGKTTKC	NC_005810.1:3293907-3295907	726	739	+	8.75229	4e-05	0.73	ACCAAAACGTTTTA	tsaD
ACGCAAWCGKTTKC	NC_005810.1:3293907-3295907	334	347	+	8.01835	5.42e-05	0.764	ACGTTATCGGTGGC	tsaD
ACGCAAWCGKTTKC	NC_005810.1:3293907-3295907	1614	1627	-	6.98165	7.45e-05	0.777	AGCAAACCGATTTC	tsaD
ACGCAAWCGKTTKC	NC_005810.1:3599701-3601701	1831	1844	+	15.8899	1.99e-06	0.457	ACGCAAACGATTAA	tusA
ACGCAAWCGKTTKC	NC_005810.1:32897-34897	12	25	-	6.59633	8.79e-05	0.777	ACCTAATAGATTTC	typA
ACGCAAWCGKTTKC	NC_005810.1:3035856-3037856	1895	1908	-	17.367	9.68e-07	0.305	AGGCAATCGATTAC	xseA
ACGCAAWCGKTTKC	NC_005810.1:3035856-3037856	1893	1906	+	8.95413	3.69e-05	0.73	GCGTAATCGATTGC	xseA
ACGCAAWCGKTTKC	NC_005810.1:4233366-4235366	1656	1669	+	13.3945	5.72e-06	0.649	TCGCAACCGTTTTC	yaaA
ACGCAAWCGKTTKC	NC_005810.1:4233366-4235366	291	304	-	10.9817	1.67e-05	0.683	ACGCCAACGGTTGA	yaaA
ACGCAAWCGKTTKC	NC_005810.1:4233366-4235366	1686	1699	-	8.84404	3.86e-05	0.73	ACCTACTCGTTTTC	yaaA
ACGCAAWCGKTTKC	NC_005810.1:4233366-4235366	275	288	+	8.37615	4.67e-05	0.749	ACGCAACCGAATTA	yaaA
ACGCAAWCGKTTKC	NC_005810.1:4233366-4235366	1124	1137	-	6.55963	8.95e-05	0.777	AGCCAAACGTCTGA	yaaA
ACGCAAWCGKTTKC	NC_005810.1:1236299-1238299	219	232	+	6.6055	8.73e-05	0.777	ACGCTATGGATTTA	yapC
ACGCAAWCGKTTKC	NC_005810.1:3887448-3889448	1157	1170	-	6.88073	7.78e-05	0.777	TCCCAAACGTTTAA	yapJ
ACGCAAWCGKTTKC	NC_005810.1:1151883-1153883	307	320	+	11.4312	1.36e-05	0.669	ACGCAGGCGTTTAC	ybfF
ACGCAAWCGKTTKC	NC_005810.1:1150784-1152784	1406	1419	+	11.4312	1.36e-05	0.669	ACGCAGGCGTTTAC	ybfF
ACGCAAWCGKTTKC	NC_005810.1:1818307-1820307	817	830	+	7.13761	7.04e-05	0.777	CGCCAAACTGTTTC	ybtP
ACGCAAWCGKTTKC	NC_005810.1:452785-454785	762	775	-	8.37615	4.67e-05	0.749	AAGCAAGCTGTTAC	yedE
ACGCAAWCGKTTKC	NC_005810.1:2474236-2476236	106	119	-	7.08257	7.07e-05	0.777	CGGCTAGCGTTTAC	yfeA
ACGCAAWCGKTTKC	NC_005810.1:4441636-4443636	577	590	-	6.51376	9.05e-05	0.777	ACGTAAACCTTTAA	yghU
ACGCAAWCGKTTKC	NC_005810.1:3747326-3749326	638	651	-	7.86239	5.82e-05	0.772	ACGCTATTTTTTGC	yhjD
ACGCAAWCGKTTKC	NC_005810.1:1076564-1078564	687	700	+	11.3028	1.45e-05	0.669	ACGCAGGCGGTTAC	yvcK
ACGCAAWCGKTTKC	NC_005810.1:4106006-4108006	309	322	+	6.88073	7.78e-05	0.777	ACCCTATAGATTTC	zapA
ACGCAAWCGKTTKC	NC_005810.1:103687-105687	1735	1748	+	6.3945	9.5e-05	0.777	ATACAATCGGTTTC	zapB
ACGCAAWCGKTTKC	NC_005810.1:1104251-1106251	737	750	-	10.9817	1.67e-05	0.683	ACGCTAACAGTTGC	zitB
ACGCAAWCGKTTKC	NC_005810.1:1104251-1106251	1344	1357	-	8.24771	4.97e-05	0.752	ACGCAAGCGGCTAA	zitB
ACGCAAWCGKTTKC	NC_005810.1:3084815-3086815	1019	1032	-	7.95413	5.62e-05	0.77	AGGCAAACGGGTAA	YP_RS00065
ACGCAAWCGKTTKC	NC_005810.1:108596-110596	332	345	-	6.58716	8.82e-05	0.777	ACGCCAACGTTTTG	YP_RS00535
ACGCAAWCGKTTKC	NC_005810.1:187500-189500	168	181	+	8.85321	3.81e-05	0.73	AAGCTATCTGTTTC	YP_RS00885
ACGCAAWCGKTTKC	NC_005810.1:197051-199051	485	498	-	6.41284	9.34e-05	0.777	CCGCAAGCTATTAC	YP_RS00935
ACGCAAWCGKTTKC	NC_005810.1:255026-257026	305	318	-	9.65138	2.96e-05	0.73	ACCCAATAGATTTC	YP_RS01345
ACGCAAWCGKTTKC	NC_005810.1:387335-389335	934	947	+	7.75229	5.93e-05	0.777	ACCCCAGCGTTTTA	YP_RS01905
ACGCAAWCGKTTKC	NC_005810.1:388986-390986	152	165	+	7.27523	6.7e-05	0.777	AGGCTTTCTTTTTC	YP_RS01905
ACGCAAWCGKTTKC	NC_005810.1:454285-456285	1196	1209	-	15.633	2.12e-06	0.474	ACCCTAACGTTTCC	YP_RS02235
ACGCAAWCGKTTKC	NC_005810.1:475933-477933	153	166	-	12.5596	8.46e-06	0.669	TCGCAAGCGGTTGC	YP_RS02340
ACGCAAWCGKTTKC	NC_005810.1:500526-502526	1148	1161	+	12.9083	7.04e-06	0.669	ACGCCATCGATTTC	YP_RS02425
ACGCAAWCGKTTKC	NC_005810.1:521010-523010	542	555	+	14.6422	3.46e-06	0.573	ACGTAAGCTGTTGC	YP_RS02510
ACGCAAWCGKTTKC	NC_005810.1:520056-522056	14	27	-	10.4954	1.97e-05	0.726	ACGCTACCGGTCTC	YP_RS02510
ACGCAAWCGKTTKC	NC_005810.1:544626-546626	212	225	-	7.69725	6.02e-05	0.777	ACGCTAAAGATTAC	YP_RS02615
ACGCAAWCGKTTKC	NC_005810.1:542879-544879	1522	1535	-	6.51376	9.05e-05	0.777	AGGCAACAGATTTA	YP_RS02615
ACGCAAWCGKTTKC	NC_005810.1:591836-593836	1236	1249	+	6.85321	7.93e-05	0.777	CCCCAAGCTTTTGC	YP_RS02870
ACGCAAWCGKTTKC	NC_005810.1:652767-654767	409	422	-	7.44037	6.4e-05	0.777	ACGTTGCCGGTTTC	YP_RS03160
ACGCAAWCGKTTKC	NC_005810.1:677015-679015	878	891	-	8.3945	4.6e-05	0.744	AGCCCAGCGGTTGC	YP_RS03280
ACGCAAWCGKTTKC	NC_005810.1:846635-848635	837	850	+	9.48624	3.19e-05	0.73	CGCCAATCGGTTGC	YP_RS04050
ACGCAAWCGKTTKC	NC_005810.1:915802-917802	825	838	+	6.94495	7.53e-05	0.777	CGGCAACCTGTTCC	YP_RS04360
ACGCAAWCGKTTKC	NC_005810.1:928282-930282	247	260	-	11.3303	1.43e-05	0.669	AGGCCAACGTTTAC	YP_RS04440
ACGCAAWCGKTTKC	NC_005810.1:942830-944830	628	641	+	6.62385	8.59e-05	0.777	AGCGTATCGGTTGC	YP_RS04530
ACGCAAWCGKTTKC	NC_005810.1:942830-944830	845	858	+	6.30275	9.75e-05	0.777	AGGCAATCTCTTCA	YP_RS04530
ACGCAAWCGKTTKC	NC_005810.1:968668-970668	125	138	-	6.3945	9.5e-05	0.777	ATTCAAACGGTTTC	YP_RS04680
ACGCAAWCGKTTKC	NC_005810.1:973690-975690	1475	1488	+	8.84404	3.86e-05	0.73	ACGCCAGCGTTTCA	YP_RS04705
ACGCAAWCGKTTKC	NC_005810.1:991429-993429	90	103	+	8.76147	3.98e-05	0.73	ACGGTATCTTTTTC	YP_RS04775
ACGCAAWCGKTTKC	NC_005810.1:1088672-1090672	1694	1707	-	10.3394	2.09e-05	0.73	AAGCAAGCGGTTTA	YP_RS05235
ACGCAAWCGKTTKC	NC_005810.1:1147799-1149799	519	532	-	6.88073	7.78e-05	0.777	ACCTAAACGTATAC	YP_RS05565
ACGCAAWCGKTTKC	NC_005810.1:1202011-1204011	830	843	+	8.76147	3.98e-05	0.73	ACGGTAACGTTTTA	YP_RS05855
ACGCAAWCGKTTKC	NC_005810.1:1233319-1235319	364	377	-	6.69725	8.41e-05	0.777	ACGCTAGCGAATAC	YP_RS05960
ACGCAAWCGKTTKC	NC_005810.1:1241393-1243393	614	627	+	11.1101	1.57e-05	0.669	ACGCCAACTTTTGC	YP_RS06015
ACGCAAWCGKTTKC	NC_005810.1:1248843-1250843	200	213	-	9.6422	2.97e-05	0.73	AGGCTATCGCTTCC	YP_RS06045
ACGCAAWCGKTTKC	NC_005810.1:1263574-1265574	1740	1753	+	7.22018	6.78e-05	0.777	AGCCAACCGGCTCC	YP_RS06120
ACGCAAWCGKTTKC	NC_005810.1:1263574-1265574	1659	1672	-	7.56881	6.24e-05	0.777	AGGCTATCGATTGG	YP_RS06120
ACGCAAWCGKTTKC	NC_005810.1:1276520-1278520	577	590	-	8.33028	4.79e-05	0.752	TGCCAACCGTTTGC	YP_RS06155
ACGCAAWCGKTTKC	NC_005810.1:1292787-1294787	1059	1072	+	8.05505	5.39e-05	0.764	AGGTAGCCGTTTGC	YP_RS06235
ACGCAAWCGKTTKC	NC_005810.1:1343203-1345203	1598	1611	+	10.5688	1.94e-05	0.726	AGCTTACCGGTTGC	YP_RS06415
ACGCAAWCGKTTKC	NC_005810.1:1393192-1395192	1058	1071	-	7.23853	6.76e-05	0.777	AGGTTAGCTGTTGA	YP_RS06655
ACGCAAWCGKTTKC	NC_005810.1:1393192-1395192	1092	1105	+	8.21101	5.04e-05	0.752	CGGCTAGCGGTTGC	YP_RS06655
ACGCAAWCGKTTKC	NC_005810.1:1415350-1417350	136	149	+	8.65138	4.17e-05	0.733	ACGCAGGCGTTTCA	YP_RS06745
ACGCAAWCGKTTKC	NC_005810.1:1415350-1417350	360	373	-	9.0367	3.62e-05	0.73	TGCCAACCGTTTTC	YP_RS06745
ACGCAAWCGKTTKC	NC_005810.1:1425154-1427154	248	261	+	7.02752	7.28e-05	0.777	ACCCAAACGGTGCA	YP_RS06780
ACGCAAWCGKTTKC	NC_005810.1:1431444-1433444	1478	1491	+	6.76147	8.2e-05	0.777	CCGCTAACGGTTAA	YP_RS06815
ACGCAAWCGKTTKC	NC_005810.1:1434596-1436596	440	453	+	12.0275	9.97e-06	0.669	ACGTTATCTTTTAC	YP_RS06830
ACGCAAWCGKTTKC	NC_005810.1:1454228-1456228	1380	1393	+	6.47706	9.18e-05	0.777	ACGTAATCTGATAC	YP_RS06915
ACGCAAWCGKTTKC	NC_005810.1:1590650-1592650	1738	1751	+	10.3394	2.09e-05	0.73	GCGCAACCTTTTTC	YP_RS07500
ACGCAAWCGKTTKC	NC_005810.1:1644308-1646308	585	598	+	10.7248	1.85e-05	0.726	AGGCTATCTTTTCA	YP_RS07755
ACGCAAWCGKTTKC	NC_005810.1:1660685-1662685	1444	1457	-	8.56881	4.33e-05	0.733	GCGTAATCTTTTTC	YP_RS07860
ACGCAAWCGKTTKC	NC_005810.1:1676518-1678518	774	787	+	6.3211	9.67e-05	0.777	ACGTAAAATTTTAC	YP_RS07995
ACGCAAWCGKTTKC	NC_005810.1:1704669-1706669	1870	1883	+	13.1193	6.4e-06	0.669	ACGCTATCGATTAA	YP_RS08135
ACGCAAWCGKTTKC	NC_005810.1:1731025-1733025	1353	1366	-	9.77982	2.77e-05	0.73	ACCCATGCGGTTGC	YP_RS08270
ACGCAAWCGKTTKC	NC_005810.1:1845614-1847614	1788	1801	-	6.48624	9.11e-05	0.777	ACGCACACGTTATC	YP_RS08750
ACGCAAWCGKTTKC	NC_005810.1:1877791-1879791	697	710	+	11.1101	1.57e-05	0.669	ACGCCAACTTTTGC	YP_RS08865
ACGCAAWCGKTTKC	NC_005810.1:1877453-1879453	1035	1048	+	11.1101	1.57e-05	0.669	ACGCCAACTTTTGC	YP_RS08865
ACGCAAWCGKTTKC	NC_005810.1:1938300-1940300	355	368	-	9.77982	2.77e-05	0.73	TCCCAAGCGGTTGC	YP_RS09115
ACGCAAWCGKTTKC	NC_005810.1:2044471-2046471	1113	1126	-	11.0183	1.63e-05	0.683	ACGTTACCTTTTCC	YP_RS09555
ACGCAAWCGKTTKC	NC_005810.1:2044471-2046471	1329	1342	+	6.57798	8.89e-05	0.777	AGGTAATGGGTTTA	YP_RS09555
ACGCAAWCGKTTKC	NC_005810.1:2057822-2059822	583	596	-	8.25688	4.93e-05	0.752	TCGCTATCGATTCC	YP_RS09620
ACGCAAWCGKTTKC	NC_005810.1:2062160-2064160	971	984	+	6.44037	9.28e-05	0.777	AGGCTATCTGTCGC	YP_RS09640
ACGCAAWCGKTTKC	NC_005810.1:2134376-2136376	690	703	-	11.5321	1.31e-05	0.669	ACACAATCTTTTTC	YP_RS09985
ACGCAAWCGKTTKC	NC_005810.1:2133128-2135128	1938	1951	-	11.5321	1.31e-05	0.669	ACACAATCTTTTTC	YP_RS09985
ACGCAAWCGKTTKC	NC_005810.1:2172264-2174264	933	946	+	6.75229	8.27e-05	0.777	TCGCAATCTGTTCA	YP_RS10175
ACGCAAWCGKTTKC	NC_005810.1:2182215-2184215	49	62	+	7.86239	5.82e-05	0.772	ACGTAAACTTATGC	YP_RS10215
ACGCAAWCGKTTKC	NC_005810.1:2181092-2183092	81	94	+	7.0367	7.25e-05	0.777	CCGCTATCTGTTCC	YP_RS10215
ACGCAAWCGKTTKC	NC_005810.1:2195132-2197132	1550	1563	-	8.44037	4.55e-05	0.739	ACGCTACCGGTTAT	YP_RS10280
ACGCAAWCGKTTKC	NC_005810.1:2257084-2259084	629	642	+	6.3578	9.59e-05	0.777	ACGTAAGCTGTTGG	YP_RS10575
ACGCAAWCGKTTKC	NC_005810.1:2268403-2270403	1360	1373	-	16.5688	1.45e-06	0.406	ACGCAAGCTTTTAC	YP_RS10630
ACGCAAWCGKTTKC	NC_005810.1:2292804-2294804	1412	1425	-	8.23853	4.99e-05	0.752	CGGCTATCGGTTAC	YP_RS10725
ACGCAAWCGKTTKC	NC_005810.1:2304241-2306241	372	385	+	7.55963	6.28e-05	0.777	AGCAAATCGATTGC	YP_RS10780
ACGCAAWCGKTTKC	NC_005810.1:2304241-2306241	511	524	-	9.6422	2.97e-05	0.73	AGGCTATCGCTTCC	YP_RS10780
ACGCAAWCGKTTKC	NC_005810.1:2304241-2306241	1291	1304	+	7.16514	6.89e-05	0.777	GCGCTATCGTTTCA	YP_RS10780
ACGCAAWCGKTTKC	NC_005810.1:2351368-2353368	1563	1576	-	9.66055	2.94e-05	0.73	ACGCTATGGTTTAC	YP_RS10980
ACGCAAWCGKTTKC	NC_005810.1:2351368-2353368	760	773	-	7.18349	6.83e-05	0.777	AGGCCATCTTTTTA	YP_RS10980
ACGCAAWCGKTTKC	NC_005810.1:2356512-2358512	244	257	+	8.82569	3.88e-05	0.73	AGGTCAGCGGTTTC	YP_RS11000
ACGCAAWCGKTTKC	NC_005810.1:2376740-2378740	198	211	+	9.34862	3.32e-05	0.73	ACGCAACAGTTTGA	YP_RS11080
ACGCAAWCGKTTKC	NC_005810.1:2414441-2416441	448	461	+	11.1101	1.57e-05	0.669	ACGCCATCTTTTGC	YP_RS11275
ACGCAAWCGKTTKC	NC_005810.1:2413212-2415212	1677	1690	+	11.1101	1.57e-05	0.669	ACGCCATCTTTTGC	YP_RS11275
ACGCAAWCGKTTKC	NC_005810.1:2445518-2447518	785	798	-	12.8991	7.11e-06	0.669	ACGCAATCGTTTCG	YP_RS11415
ACGCAAWCGKTTKC	NC_005810.1:2445518-2447518	605	618	-	6.6422	8.57e-05	0.777	ACGCTACCAGTTGA	YP_RS11415
ACGCAAWCGKTTKC	NC_005810.1:2445518-2447518	783	796	+	7.55963	6.28e-05	0.777	AGCGAAACGATTGC	YP_RS11415
ACGCAAWCGKTTKC	NC_005810.1:2471592-2473592	741	754	+	9.7156	2.85e-05	0.73	AGCCTACCGTTTCA	YP_RS11545
ACGCAAWCGKTTKC	NC_005810.1:2522055-2524055	1528	1541	+	6.89908	7.57e-05	0.777	AGACAAACTTTTTA	YP_RS11815
ACGCAAWCGKTTKC	NC_005810.1:2522055-2524055	602	615	-	8.11009	5.22e-05	0.759	AGCAAAGCGGTTGC	YP_RS11815
ACGCAAWCGKTTKC	NC_005810.1:2525290-2527290	407	420	-	7.18349	6.83e-05	0.777	AGACTAACTTTTTC	YP_RS11835
ACGCAAWCGKTTKC	NC_005810.1:2537762-2539762	420	433	-	15.4587	2.28e-06	0.497	AGCTAATCGTTTTC	YP_RS11885
ACGCAAWCGKTTKC	NC_005810.1:3708132-3710132	873	886	+	9.63303	3.01e-05	0.73	AGCTTATCTTTTTC	YP_RS11885
ACGCAAWCGKTTKC	NC_005810.1:2592321-2594321	475	488	+	7.69725	6.02e-05	0.777	ACGCAGACTATTAC	YP_RS12100
ACGCAAWCGKTTKC	NC_005810.1:2634900-2636900	885	898	+	7	7.33e-05	0.777	ACGTAAGATTTTTC	YP_RS12290
ACGCAAWCGKTTKC	NC_005810.1:2811360-2813360	192	205	+	8.76147	3.98e-05	0.73	ACGCTATCTTTTTT	YP_RS13175
ACGCAAWCGKTTKC	NC_005810.1:2817643-2819643	229	242	+	9.65138	2.96e-05	0.73	ACCCAATAGATTTC	YP_RS13200
ACGCAAWCGKTTKC	NC_005810.1:2822650-2824650	273	286	+	17.8073	8.32e-07	0.305	AGCCAATCGTTTGC	YP_RS13225
ACGCAAWCGKTTKC	NC_005810.1:2822650-2824650	275	288	-	11.9174	1.04e-05	0.669	ACGCAAACGATTGG	YP_RS13225
ACGCAAWCGKTTKC	NC_005810.1:2841946-2843946	1388	1401	+	6.2844	9.82e-05	0.778	AGGTTAATGTTTGC	YP_RS13330
ACGCAAWCGKTTKC	NC_005810.1:2841946-2843946	1307	1320	-	9.50459	3.18e-05	0.73	GCGCAACCTGTTGC	YP_RS13330
ACGCAAWCGKTTKC	NC_005810.1:2864171-2866171	56	69	-	11.1101	1.57e-05	0.669	ACGCTATCCTTTGC	YP_RS13405
ACGCAAWCGKTTKC	NC_005810.1:2863096-2865096	1131	1144	-	11.1101	1.57e-05	0.669	ACGCTATCCTTTGC	YP_RS13405
ACGCAAWCGKTTKC	NC_005810.1:2864171-2866171	268	281	-	8.50459	4.46e-05	0.733	AGCCAAACGGTGCC	YP_RS13405
ACGCAAWCGKTTKC	NC_005810.1:2867867-2869867	1002	1015	-	7.13761	7.04e-05	0.777	AGCTAAACGGGTTC	YP_RS13425
ACGCAAWCGKTTKC	NC_005810.1:2878275-2880275	518	531	-	6.27523	9.83e-05	0.778	AGCTAAAGGTTTGC	YP_RS13475
ACGCAAWCGKTTKC	NC_005810.1:2905608-2907608	346	359	-	7.14679	7e-05	0.777	TGGCTATCGGTTTA	YP_RS13630
ACGCAAWCGKTTKC	NC_005810.1:2936732-2938732	593	606	+	6.98165	7.45e-05	0.777	AGCCAAGCCTTTAC	YP_RS13765
ACGCAAWCGKTTKC	NC_005810.1:2936732-2938732	3	16	-	6.85321	7.93e-05	0.777	AGCAAACCGGTTAC	YP_RS13765
ACGCAAWCGKTTKC	NC_005810.1:3028858-3030858	363	376	+	11.1101	1.57e-05	0.669	ACGCCAACTTTTGC	YP_RS14175
ACGCAAWCGKTTKC	NC_005810.1:3028202-3030202	1019	1032	+	11.1101	1.57e-05	0.669	ACGCCAACTTTTGC	YP_RS14175
ACGCAAWCGKTTKC	NC_005810.1:3149234-3151234	415	428	-	8.6422	4.18e-05	0.733	CGGCTATCGTTTCC	YP_RS14765
ACGCAAWCGKTTKC	NC_005810.1:3174684-3176684	1713	1726	-	8.37615	4.67e-05	0.749	ATGTAAGCGGTTAC	YP_RS14900
ACGCAAWCGKTTKC	NC_005810.1:3579994-3581994	71	84	-	9.77982	2.77e-05	0.73	ACCCAACCGGATGC	YP_RS16780
ACGCAAWCGKTTKC	NC_005810.1:3578751-3580751	1117	1130	-	7.69725	6.02e-05	0.777	CCGTAAACGATTAC	YP_RS16780
ACGCAAWCGKTTKC	NC_005810.1:3689602-3691602	182	195	-	11.3303	1.43e-05	0.669	AGGCTATCGCTTTC	YP_RS17290
ACGCAAWCGKTTKC	NC_005810.1:3705389-3707389	808	821	-	6.98165	7.45e-05	0.777	AGCCAAGCCTTTAC	YP_RS17325
ACGCAAWCGKTTKC	NC_005810.1:3705389-3707389	1372	1385	+	7.07339	7.16e-05	0.777	TGCCAACCGATTTC	YP_RS17325
ACGCAAWCGKTTKC	NC_005810.1:3712123-3714123	1531	1544	+	10.2202	2.19e-05	0.73	ACCTAAACTTTTGA	YP_RS17370
ACGCAAWCGKTTKC	NC_005810.1:3712123-3714123	1780	1793	+	10.2202	2.19e-05	0.73	TCGCTATCGTTTCC	YP_RS17370
ACGCAAWCGKTTKC	NC_005810.1:3795452-3797452	930	943	+	9.11927	3.54e-05	0.73	ACGTTATCTGTTCA	YP_RS17680
ACGCAAWCGKTTKC	NC_005810.1:3928619-3930619	333	346	-	6.68807	8.44e-05	0.777	ACCCAAGCGATAAC	YP_RS18055
ACGCAAWCGKTTKC	NC_005810.1:3927055-3929055	1039	1052	+	8.56881	4.33e-05	0.733	ACGCTAAATTTTTC	YP_RS18055
ACGCAAWCGKTTKC	NC_005810.1:3928156-3930156	222	235	-	8.75229	4e-05	0.73	AGCCAACAGTTTTC	YP_RS18055
ACGCAAWCGKTTKC	NC_005810.1:3946950-3948950	1625	1638	+	6.51376	9.05e-05	0.777	ACACAAACTATTTA	YP_RS18145
ACGCAAWCGKTTKC	NC_005810.1:3952041-3954041	1637	1650	+	6.51376	9.05e-05	0.777	ACACAAACTATTTA	YP_RS18170
ACGCAAWCGKTTKC	NC_005810.1:4046368-4048368	1018	1031	-	8.36697	4.7e-05	0.751	AGGCTAACGATATC	YP_RS18555
ACGCAAWCGKTTKC	NC_005810.1:4066971-4068971	381	394	+	6.47706	9.18e-05	0.777	ACGTAATCGGCTAA	YP_RS18645
ACGCAAWCGKTTKC	NC_005810.1:4108666-4110666	795	808	-	12.3028	9.16e-06	0.669	AGGCAATCGTTTGT	YP_RS18865
ACGCAAWCGKTTKC	NC_005810.1:4108666-4110666	1160	1173	+	7.56881	6.24e-05	0.777	ACGTTACCGTTATC	YP_RS18865
ACGCAAWCGKTTKC	NC_005810.1:4116975-4118975	810	823	-	6.26606	9.91e-05	0.78	ACGAATTCGGTTTC	YP_RS18905
ACGCAAWCGKTTKC	NC_005810.1:4142096-4144096	1713	1726	-	11.6881	1.19e-05	0.669	ACGCTATCAGTTTC	YP_RS19030
ACGCAAWCGKTTKC	NC_005810.1:4161085-4163085	1382	1395	+	8.3578	4.75e-05	0.752	AGGCAAACTTTGCC	YP_RS19115
ACGCAAWCGKTTKC	NC_005810.1:4247609-4249609	688	701	+	6.43119	9.31e-05	0.777	AGCCAAACGGGTGA	YP_RS19460
ACGCAAWCGKTTKC	NC_005810.1:4247609-4249609	1957	1970	-	7.68807	6.04e-05	0.777	ATCTAACCGTTTTC	YP_RS19460
ACGCAAWCGKTTKC	NC_005810.1:4247609-4249609	1056	1069	+	8.63303	4.23e-05	0.733	CGGCAACCGGTTTA	YP_RS19460
ACGCAAWCGKTTKC	NC_005810.1:4291903-4293903	1309	1322	+	8.52294	4.43e-05	0.733	ACCCAACCGGCTAC	YP_RS19650
ACGCAAWCGKTTKC	NC_005810.1:4305958-4307958	1171	1184	+	12.0917	9.81e-06	0.669	ACCCGATCGTTTTC	YP_RS19720
ACGCAAWCGKTTKC	NC_005810.1:4305958-4307958	151	164	+	9.74312	2.81e-05	0.73	GCGCAACCGATTCC	YP_RS19720
ACGCAAWCGKTTKC	NC_005810.1:4311360-4313360	519	532	+	10.4954	1.97e-05	0.726	ACGCTCCCGGTTTC	YP_RS19745
ACGCAAWCGKTTKC	NC_005810.1:4311360-4313360	907	920	-	8.55963	4.36e-05	0.733	ACTTAAGCGTTTCC	YP_RS19745
ACGCAAWCGKTTKC	NC_005810.1:4344947-4346947	1425	1438	-	9.44037	3.24e-05	0.73	ACGTAAACAGTTAC	YP_RS19895
ACGCAAWCGKTTKC	NC_005810.1:4344947-4346947	1423	1436	+	8.09174	5.24e-05	0.76	ACGTAACTGTTTAC	YP_RS19895
ACGCAAWCGKTTKC	NC_005810.1:4347641-4349641	376	389	+	6.88073	7.78e-05	0.777	ACCCAAACGTTCAA	YP_RS19915
ACGCAAWCGKTTKC	NC_005810.1:4426886-4428886	53	66	-	8.85321	3.81e-05	0.73	AAGCTAACGGTTTA	YP_RS20250
ACGCAAWCGKTTKC	NC_005810.1:4425356-4427356	1342	1355	+	9.20183	3.46e-05	0.73	AGCCAATAGGTTGC	YP_RS20250
ACGCAAWCGKTTKC	NC_005810.1:4457084-4459084	1160	1173	+	18.1284	6.28e-07	0.296	ACGTAATCGTTTCC	YP_RS20400
ACGCAAWCGKTTKC	NC_005810.1:4457084-4459084	1228	1241	-	14.7523	3.28e-06	0.573	AGCTAATCGTTTGC	YP_RS20400
ACGCAAWCGKTTKC	NC_005810.1:4457084-4459084	1162	1175	-	10.6606	1.88e-05	0.726	ACGGAAACGATTAC	YP_RS20400
ACGCAAWCGKTTKC	NC_005810.1:4457084-4459084	1295	1308	-	9.24771	3.4e-05	0.73	AGATAATCGTTTGC	YP_RS20400
ACGCAAWCGKTTKC	NC_005810.1:4457084-4459084	1293	1306	+	9.08257	3.56e-05	0.73	AGGCAAACGATTAT	YP_RS20400
ACGCAAWCGKTTKC	NC_005810.1:4457084-4459084	614	627	-	6.3578	9.59e-05	0.777	CCGCAAACGGTGTC	YP_RS20400
ACGCAAWCGKTTKC	NC_005810.1:4533626-4535626	35	48	+	6.43119	9.31e-05	0.777	CGCCAATCTGTTGC	YP_RS20735
ACGCAAWCGKTTKC	NC_005810.1:4533626-4535626	505	518	-	9.63303	3.01e-05	0.73	GCGCAAGCGTTTGA	YP_RS20735
ACGCAAWCGKTTKC	NC_005810.1:4547723-4549723	385	398	-	11.7798	1.13e-05	0.669	CCGCTATCGGTTTC	YP_RS20805
ACGCAAWCGKTTKC	NC_005810.1:4548679-4550679	275	288	+	8.76147	3.98e-05	0.73	ACGCGATCTTTTTA	YP_RS20805
ACGCAAWCGKTTKC	NC_005810.1:733883-735883	1060	1073	-	6.31193	9.69e-05	0.777	AGGCCAACGATTAA	YP_RS24130
ACGCAAWCGKTTKC	NC_005810.1:2590434-2592434	405	418	+	6.40367	9.35e-05	0.777	AGGCTATCGATCAC	YP_RS24300
ACGCAAWCGKTTKC	NC_005810.1:3395595-3397595	283	296	-	9.7156	2.85e-05	0.73	ACCCAATCCGTTAC	YP_RS24395
ACGCAAWCGKTTKC	NC_005810.1:4503638-4505638	983	996	-	7.57798	6.19e-05	0.777	ACACAACCGATTGA	YP_RS24515
ACGCAAWCGKTTKC	NC_005810.1:4568607-4570607	1143	1156	-	12.9725	7e-06	0.669	GGGCAATCGGTTTC	YP_RS24545
ACGCAAWCGKTTKC	NC_005810.1:4568607-4570607	1141	1154	+	9.05505	3.58e-05	0.73	AGGAAACCGATTGC	YP_RS24545
ACGCAAWCGKTTKC	NC_005810.1:2271849-2273849	1364	1377	+	16.5229	1.52e-06	0.406	AGCCAACCGTTTGC	YP_RS24680
ACGCAAWCGKTTKC	NC_005810.1:4072562-4074562	1367	1380	+	7.72477	5.98e-05	0.777	ACCTAATAGGTTGC	YP_RS24765
ACGCAAWCGKTTKC	NC_005810.1:528997-530997	683	696	+	13.7706	4.98e-06	0.615	AGGCAACCTGTTTA	YP_RS25025
ACGCAAWCGKTTKC	NC_005810.1:528997-530997	533	546	+	6.3945	9.5e-05	0.777	AGGCAAACGATACA	YP_RS25025
ACGCAAWCGKTTKC	NC_005810.1:2496119-2498119	1103	1116	+	14.6697	3.43e-06	0.573	ACGTAAACGGTTAA	YP_RS25175
ª: Motif predicted by MEME.
ᵇ:Upstream 2000bp of the start codon of each gene in Yersinia pestis strain 201 genome, NCBI reference sequence: ASM788v1.
ᶜ:Include motif sites in the table with a p-value≥1.0E-4.

## Sheet: antisense strand
The results of FIMO analysis
motif_idª	sequence_nameᵇ	start	stop	strand	score	p-valueᶜ	q-value	matched_sequence	gene name
ACGCAAWCGKTTKC	NC_005810.1:1312185-1314185	153	166	+	9.56881	3.08e-05	0.735	ACGCAAACTTTTAT	ansB
ACGCAAWCGKTTKC	NC_005810.1:1310879-1312879	1459	1472	+	9.56881	3.08e-05	0.735	ACGCAAACTTTTAT	ansB
ACGCAAWCGKTTKC	NC_005810.1:1312185-1314185	949	962	+	7.34862	6.54e-05	0.837	ACGGTACCTGTTTC	ansB
ACGCAAWCGKTTKC	NC_005810.1:1312185-1314185	1648	1661	+	6.31193	9.69e-05	0.875	AGGCCAACTATTAC	ansB
ACGCAAWCGKTTKC	NC_005810.1:3478248-3480248	334	347	+	7.06422	7.18e-05	0.841	ACATAACCGGTTTA	argE
ACGCAAWCGKTTKC	NC_005810.1:680787-682787	153	166	-	10.3119	2.13e-05	0.684	ACCCTAGCTATTGC	argF
ACGCAAWCGKTTKC	NC_005810.1:557070-559070	3	16	-	6.44037	9.28e-05	0.868	ACCCAAGAGGTTGA	asd
ACGCAAWCGKTTKC	NC_005810.1:540988-542988	240	253	-	13.8991	4.57e-06	0.592	AGGTAACCGTTTTA	aspA
ACGCAAWCGKTTKC	NC_005810.1:319794-321794	1388	1401	+	7.94495	5.64e-05	0.825	AGCCAAATGGTTAC	barA
ACGCAAWCGKTTKC	NC_005810.1:1087813-1089813	861	874	+	9.82569	2.69e-05	0.712	AGGCAAACTGTTTG	bioB
ACGCAAWCGKTTKC	NC_005810.1:1086776-1088776	1898	1911	+	9.82569	2.69e-05	0.712	AGGCAAACTGTTTG	bioB
ACGCAAWCGKTTKC	NC_005810.1:581090-583090	1318	1331	+	6.30275	9.75e-05	0.875	ACGAAATCGTTTTT	bsmA
ACGCAAWCGKTTKC	NC_005810.1:285893-287893	1925	1938	+	10.3303	2.11e-05	0.684	ACCTAATCTATTCC	can
ACGCAAWCGKTTKC	NC_005810.1:4212932-4214932	228	241	-	11.4312	1.36e-05	0.664	TCGCAACCGTTTAC	carA
ACGCAAWCGKTTKC	NC_005810.1:2538859-2540859	1098	1111	+	9.7156	2.85e-05	0.72	ACACAAACTGTTCC	cas1f
ACGCAAWCGKTTKC	NC_005810.1:2111380-2113380	134	147	+	9.40367	3.26e-05	0.739	AGACTAACGGTTGC	cmoA
ACGCAAWCGKTTKC	NC_005810.1:61351-63351	1922	1935	-	11.3394	1.42e-05	0.664	ACGCAATATTTTTC	coaB
ACGCAAWCGKTTKC	NC_005810.1:61351-63351	49	62	-	7.53211	6.3e-05	0.837	AGCTAATCTGTTCA	coaB
ACGCAAWCGKTTKC	NC_005810.1:912108-914108	729	742	-	8.66055	4.12e-05	0.77	TCGCTAGCGTTTAC	copA
ACGCAAWCGKTTKC	NC_005810.1:1201893-1203893	948	961	+	8.76147	3.98e-05	0.769	ACGGTAACGTTTTA	cspE
ACGCAAWCGKTTKC	NC_005810.1:2534186-2536186	148	161	+	7.86239	5.82e-05	0.825	AGGCAAACAGTTAA	csy1
ACGCAAWCGKTTKC	NC_005810.1:2661401-2663401	62	75	-	22.8716	8.48e-09	0.0181	ACGCAAACGTTTTC	cvpA
ACGCAAWCGKTTKC	NC_005810.1:1034780-1036780	314	327	+	10.3945	2.04e-05	0.684	ACCGAACCGGTTTC	cyaB
ACGCAAWCGKTTKC	NC_005810.1:1034780-1036780	1899	1912	+	9.63303	3.01e-05	0.735	ACGTAAGCGTTGGC	cyaB
ACGCAAWCGKTTKC	NC_005810.1:3573518-3575518	858	871	-	6.3945	9.5e-05	0.873	ACGCAAACCTGTTC	cyaY
ACGCAAWCGKTTKC	NC_005810.1:617596-619596	204	217	-	9.25688	3.37e-05	0.747	ATCCTAACGTTTTC	dacB
ACGCAAWCGKTTKC	NC_005810.1:1766504-1768504	229	242	+	22.8716	8.48e-09	0.0181	ACGCAATCGTTTTC	dbpA
ACGCAAWCGKTTKC	NC_005810.1:1766504-1768504	231	244	-	11.9174	1.04e-05	0.664	ACGAAAACGATTGC	dbpA
ACGCAAWCGKTTKC	NC_005810.1:4197096-4199096	1532	1545	+	6.33945	9.62e-05	0.875	AGCCAAACTGTTGG	djlA
ACGCAAWCGKTTKC	NC_005810.1:4197096-4199096	1460	1473	+	7.34862	6.54e-05	0.837	AGCCAGCCGTTTCC	djlA
ACGCAAWCGKTTKC	NC_005810.1:4560826-4562826	1464	1477	+	9.66055	2.94e-05	0.73	ACGCAATCTTCTAC	dnaA
ACGCAAWCGKTTKC	NC_005810.1:4560826-4562826	1052	1065	+	6.47706	9.18e-05	0.868	ACGTAATCGGATAA	dnaA
ACGCAAWCGKTTKC	NC_005810.1:815736-817736	142	155	-	6.51376	9.05e-05	0.868	ACGTAATCATTTAA	dxs
ACGCAAWCGKTTKC	NC_005810.1:4334053-4336053	185	198	+	15.4679	2.25e-06	0.5	AGGTTAACGTTTTC	elbB
ACGCAAWCGKTTKC	NC_005810.1:2676544-2678544	1569	1582	-	7.92661	5.68e-05	0.825	AGGTAAGCGGTGGC	fabB
ACGCAAWCGKTTKC	NC_005810.1:2689713-2691713	80	93	+	10.0642	2.33e-05	0.684	AACCAAACGTTTAC	fadI
ACGCAAWCGKTTKC	NC_005810.1:3176374-3178374	23	36	-	8.37615	4.67e-05	0.789	ATGTAAGCGGTTAC	galR
ACGCAAWCGKTTKC	NC_005810.1:4100872-4102872	84	97	+	11.0275	1.62e-05	0.664	ACGCAAACGATACC	gcvT
ACGCAAWCGKTTKC	NC_005810.1:4100872-4102872	90	103	+	6.77064	8.16e-05	0.855	ACGATACCTTTTGC	gcvT
ACGCAAWCGKTTKC	NC_005810.1:31616-33616	1293	1306	-	6.59633	8.79e-05	0.868	ACCTAATAGATTTC	glnL
ACGCAAWCGKTTKC	NC_005810.1:3164208-3166208	1670	1683	-	11.1101	1.57e-05	0.664	ACGCCAACTTTTGC	gspS
ACGCAAWCGKTTKC	NC_005810.1:3037686-3039686	65	78	-	17.367	9.68e-07	0.382	AGGCAATCGATTAC	guaB
ACGCAAWCGKTTKC	NC_005810.1:3991151-3993151	148	161	-	6.26606	9.91e-05	0.875	TCACAAACGGTTTC	guaB
ACGCAAWCGKTTKC	NC_005810.1:3037686-3039686	63	76	+	8.95413	3.69e-05	0.764	GCGTAATCGATTGC	guaB
ACGCAAWCGKTTKC	NC_005810.1:3512969-3514969	659	672	-	6.3945	9.5e-05	0.873	AGGTAAACGAATCC	hdfR
ACGCAAWCGKTTKC	NC_005810.1:3512969-3514969	380	393	+	7.15596	6.96e-05	0.841	GCCTAAACGTTTCC	hdfR
ACGCAAWCGKTTKC	NC_005810.1:2658018-2660018	269	282	+	6.3211	9.67e-05	0.875	ACGCAAATTATTTA	hisJ
ACGCAAWCGKTTKC	NC_005810.1:1592274-1594274	114	127	+	10.3394	2.09e-05	0.684	GCGCAACCTTTTTC	hisL
ACGCAAWCGKTTKC	NC_005810.1:2822704-2824704	219	232	+	17.8073	8.32e-07	0.382	AGCCAATCGTTTGC	hmpA
ACGCAAWCGKTTKC	NC_005810.1:2822704-2824704	221	234	-	11.9174	1.04e-05	0.664	ACGCAAACGATTGG	hmpA
ACGCAAWCGKTTKC	NC_005810.1:2821050-2823050	1875	1888	-	11.9174	1.04e-05	0.664	ACGCAAACGATTGG	hmpA
ACGCAAWCGKTTKC	NC_005810.1:2822704-2824704	810	823	+	9.66055	2.94e-05	0.73	ACGCAAACGTTCAA	hmpA
ACGCAAWCGKTTKC	NC_005810.1:2196382-2198382	300	313	-	8.44037	4.55e-05	0.784	ACGCTACCGGTTAT	hns
ACGCAAWCGKTTKC	NC_005810.1:2351075-2353075	1053	1066	-	7.18349	6.83e-05	0.837	AGGCCATCTTTTTA	hrpA
ACGCAAWCGKTTKC	NC_005810.1:611226-613226	350	363	-	9.84404	2.66e-05	0.712	ACTCAATCGTTTCA	ispB
ACGCAAWCGKTTKC	NC_005810.1:609627-611627	1949	1962	-	9.84404	2.66e-05	0.712	ACTCAATCGTTTCA	ispB
ACGCAAWCGKTTKC	NC_005810.1:427306-429306	864	877	-	7.94495	5.64e-05	0.825	AGCTTATCTTTTCC	istA
ACGCAAWCGKTTKC	NC_005810.1:732965-734965	1978	1991	-	6.31193	9.69e-05	0.875	AGGCCAACGATTAA	istA
ACGCAAWCGKTTKC	NC_005810.1:388799-390799	339	352	+	7.27523	6.7e-05	0.837	AGGCTTTCTTTTTC	katG
ACGCAAWCGKTTKC	NC_005810.1:1939964-1941964	1657	1670	-	11.1101	1.57e-05	0.664	ACGCCAACTTTTGC	kduI
ACGCAAWCGKTTKC	NC_005810.1:3997064-3999064	1459	1472	-	11.4128	1.37e-05	0.664	AGGCAAACGTTGCC	metK
ACGCAAWCGKTTKC	NC_005810.1:3997064-3999064	296	309	+	10.422	2.02e-05	0.684	AGGTTAGCTTTTGC	metK
ACGCAAWCGKTTKC	NC_005810.1:3635094-3637094	710	723	-	8.24771	4.97e-05	0.802	ACCCACTCGATTCC	metR
ACGCAAWCGKTTKC	NC_005810.1:3635094-3637094	1366	1379	+	7.2844	6.66e-05	0.837	GCGTAAGCGTTTTA	metR
ACGCAAWCGKTTKC	NC_005810.1:4358930-4360930	921	934	-	9.21101	3.45e-05	0.751	AGGCAAACTGGTGC	mlaF
ACGCAAWCGKTTKC	NC_005810.1:2806054-2808054	187	200	+	22.7431	1.54e-08	0.0264	ACGCAAACGGTTTC	mltF
ACGCAAWCGKTTKC	NC_005810.1:2806054-2808054	189	202	-	12.5963	8.2e-06	0.664	ACGAAACCGTTTGC	mltF
ACGCAAWCGKTTKC	NC_005810.1:4233593-4235593	64	77	-	10.9817	1.67e-05	0.664	ACGCCAACGGTTGA	mog
ACGCAAWCGKTTKC	NC_005810.1:4233593-4235593	48	61	+	8.37615	4.67e-05	0.789	ACGCAACCGAATTA	mog
ACGCAAWCGKTTKC	NC_005810.1:3185833-3187833	913	926	-	9.37615	3.3e-05	0.744	ACGCAACCAATTAC	mutH
ACGCAAWCGKTTKC	NC_005810.1:3968692-3970692	1684	1697	+	10.0642	2.33e-05	0.684	ATCCAATCGATTTC	mutY
ACGCAAWCGKTTKC	NC_005810.1:2583188-2585188	615	628	+	9.85321	2.63e-05	0.712	AGGCAGCCGTTTAC	ompx
ACGCAAWCGKTTKC	NC_005810.1:2251199-2253199	910	923	-	7.34862	6.54e-05	0.837	ACATTACCGGTTTC	osmB
ACGCAAWCGKTTKC	NC_005810.1:2251199-2253199	1050	1063	-	8.16514	5.07e-05	0.804	ACGCTAACTCTTCC	osmB
ACGCAAWCGKTTKC	NC_005810.1:820404-822404	745	758	+	8.04587	5.4e-05	0.816	AGCCAAGGGTTTGC	panE
ACGCAAWCGKTTKC	NC_005810.1:1647381-1649381	821	834	-	7.37615	6.5e-05	0.837	AGGTAAACGATGGC	pgeF
ACGCAAWCGKTTKC	NC_005810.1:2322127-2324127	110	123	-	9.33945	3.35e-05	0.747	GGGCAAACGTTTGA	phoA
ACGCAAWCGKTTKC	NC_005810.1:4303301-4305301	1355	1368	+	8.47706	4.5e-05	0.778	AGCCAATCTATTAA	ptsP
ACGCAAWCGKTTKC	NC_005810.1:921860-923860	104	117	-	21.5872	3.51e-08	0.0428	ACGCAACCGTTTTC	purEK
ACGCAAWCGKTTKC	NC_005810.1:921860-923860	102	115	+	12.1743	9.61e-06	0.664	AGGAAAACGGTTGC	purEK
ACGCAAWCGKTTKC	NC_005810.1:1268456-1270456	242	255	-	12.7156	7.75e-06	0.664	TCGCAAACGTTTAC	pyrD
ACGCAAWCGKTTKC	NC_005810.1:1268456-1270456	240	253	+	11.0459	1.61e-05	0.664	AAGTAAACGTTTGC	pyrD
ACGCAAWCGKTTKC	NC_005810.1:561372-563372	1829	1842	+	7.05505	7.2e-05	0.842	AGGCTATCTGTTTG	queG
ACGCAAWCGKTTKC	NC_005810.1:697982-699982	306	319	-	9.04587	3.59e-05	0.757	AGGCTGCCGTTTTC	raiA
ACGCAAWCGKTTKC	NC_005810.1:5314-7314	1593	1606	-	7.16514	6.89e-05	0.84	ACGCTCACTTTTCC	ravA
ACGCAAWCGKTTKC	NC_005810.1:5314-7314	163	176	+	7.99083	5.5e-05	0.825	AGGCAATCCATTTA	ravA
ACGCAAWCGKTTKC	NC_005810.1:69737-71737	702	715	+	9.0367	3.62e-05	0.757	AGCCAAGCGTTATC	rfaD
ACGCAAWCGKTTKC	NC_005810.1:3654698-3656698	409	422	+	6.75229	8.27e-05	0.858	ACCCTAAAGGTTAC	rfaH
ACGCAAWCGKTTKC	NC_005810.1:4290454-4292454	77	90	+	10.0459	2.38e-05	0.692	TGGCAATCGTTTTA	rfaQ
ACGCAAWCGKTTKC	NC_005810.1:1843012-1845012	1015	1028	+	6.88073	7.78e-05	0.849	ATCCAATCGGTTAA	ripC
ACGCAAWCGKTTKC	NC_005810.1:1465620-1467620	175	188	-	6.72477	8.34e-05	0.86	CCCCAAGCTGTTGC	rlmI
ACGCAAWCGKTTKC	NC_005810.1:2508096-2510096	79	92	-	14.6789	3.4e-06	0.548	ACGCAAACGTTATC	rluC
ACGCAAWCGKTTKC	NC_005810.1:2506273-2508273	1902	1915	-	14.6789	3.4e-06	0.548	ACGCAAACGTTATC	rluC
ACGCAAWCGKTTKC	NC_005810.1:4347976-4349976	41	54	+	6.88073	7.78e-05	0.849	ACCCAAACGTTCAA	rplM
ACGCAAWCGKTTKC	NC_005810.1:3117719-3119719	1153	1166	-	6.76147	8.2e-05	0.855	CCGTTATCGGTTAC	rpsB
ACGCAAWCGKTTKC	NC_005810.1:3295501-3297501	20	33	-	6.98165	7.45e-05	0.843	AGCAAACCGATTTC	rpsU
ACGCAAWCGKTTKC	NC_005810.1:3295501-3297501	1048	1061	-	6.6789	8.47e-05	0.865	CCGCGAACGTTTTC	rpsU
ACGCAAWCGKTTKC	NC_005810.1:4592670-4594670	130	143	+	16.2752	1.72e-06	0.481	AGGCAAACGTTTAA	rsmG
ACGCAAWCGKTTKC	NC_005810.1:4328551-4330551	1832	1845	+	7.88991	5.71e-05	0.825	ACGCTAACGATTAT	rsmI
ACGCAAWCGKTTKC	NC_005810.1:1602118-1604118	1065	1078	-	7.56881	6.24e-05	0.837	ACGCTGCCTTTTTC	sbcB
ACGCAAWCGKTTKC	NC_005810.1:1129541-1131541	1448	1461	-	9.91743	2.57e-05	0.706	AGGCAAACGGGTTA	sdhC
ACGCAAWCGKTTKC	NC_005810.1:4109361-4111361	100	113	-	12.3028	9.16e-06	0.664	AGGCAATCGTTTGT	serA
ACGCAAWCGKTTKC	NC_005810.1:4249039-4251039	527	540	-	7.68807	6.04e-05	0.829	ATCTAACCGTTTTC	sltY
ACGCAAWCGKTTKC	NC_005810.1:2182153-2184153	111	124	+	7.86239	5.82e-05	0.825	ACGTAAACTTATGC	sppA
ACGCAAWCGKTTKC	NC_005810.1:3222899-3224899	454	467	-	8.37615	4.67e-05	0.789	AAGCAAGCGGTTAA	sstT
ACGCAAWCGKTTKC	NC_005810.1:4463964-4465964	1957	1970	-	11.6881	1.19e-05	0.664	TGGCAACCGGTTTC	ssuE
ACGCAAWCGKTTKC	NC_005810.1:4463964-4465964	937	950	-	8.15596	5.1e-05	0.806	ACCCAATCAATTCC	ssuE
ACGCAAWCGKTTKC	NC_005810.1:4463964-4465964	565	578	-	7.79817	5.9e-05	0.825	AGGCAAATGTTTAA	ssuE
ACGCAAWCGKTTKC	NC_005810.1:2435459-2437459	864	877	-	6.59633	8.79e-05	0.868	ACCTAATAGATTTC	sufC
ACGCAAWCGKTTKC	NC_005810.1:1200311-1202311	148	161	-	9.44037	3.24e-05	0.739	ACGAAATCTGTTAC	tatA
ACGCAAWCGKTTKC	NC_005810.1:2471660-2473660	673	686	+	9.7156	2.85e-05	0.72	AGCCTACCGTTTCA	thrS
ACGCAAWCGKTTKC	NC_005810.1:2385280-2387280	950	963	+	7.97248	5.55e-05	0.825	AACCTACCGTTTTC	tnpA
ACGCAAWCGKTTKC	NC_005810.1:4141270-4143270	297	310	-	6.59633	8.79e-05	0.868	ACGCAATATTTTCA	tnpA
ACGCAAWCGKTTKC	NC_005810.1:3497517-3499517	588	601	+	17.2294	9.96e-07	0.382	AGCCAACCGTTTTC	trmA
ACGCAAWCGKTTKC	NC_005810.1:3497517-3499517	1898	1911	+	8.76147	3.98e-05	0.769	AGCTTATCGATTAC	trmA
ACGCAAWCGKTTKC	NC_005810.1:2230210-2232210	1538	1551	-	8.55963	4.36e-05	0.771	ACCCAATGGTTTTA	trpL
ACGCAAWCGKTTKC	NC_005810.1:1174507-1176507	1518	1531	-	6.79817	8.07e-05	0.855	ACGTTAACAATTTC	ubiF
ACGCAAWCGKTTKC	NC_005810.1:2779794-2781794	42	55	+	6.53211	8.97e-05	0.868	AGCTTACCGGTTCA	ung
ACGCAAWCGKTTKC	NC_005810.1:2985120-2987120	158	171	-	20.5872	1.1e-07	0.0942	AGGCAAACGTTTGC	upp
ACGCAAWCGKTTKC	NC_005810.1:2985120-2987120	156	169	+	13.9725	4.49e-06	0.592	TCGCAAACGTTTGC	upp
ACGCAAWCGKTTKC	NC_005810.1:3728246-3730246	1178	1191	-	6.99083	7.41e-05	0.843	AGGCGAGCGTTTAA	uspB
ACGCAAWCGKTTKC	NC_005810.1:515286-517286	392	405	-	11.8991	1.07e-05	0.664	ACGCTAACTGTTAA	uvrA
ACGCAAWCGKTTKC	NC_005810.1:1432878-1434878	44	57	+	6.76147	8.2e-05	0.855	CCGCTAACGGTTAA	uxuA
ACGCAAWCGKTTKC	NC_005810.1:255176-257176	155	168	-	9.65138	2.96e-05	0.732	ACCCAATAGATTTC	yacG
ACGCAAWCGKTTKC	NC_005810.1:3747562-3749562	402	415	-	7.86239	5.82e-05	0.825	ACGCTATTTTTTGC	yapE
ACGCAAWCGKTTKC	NC_005810.1:496856-498856	1582	1595	-	10.1009	2.3e-05	0.684	AGCCAATCGGTTTG	yapK
ACGCAAWCGKTTKC	NC_005810.1:496856-498856	1051	1064	+	9.53211	3.14e-05	0.735	ACGCTATTGGTTAC	yapK
ACGCAAWCGKTTKC	NC_005810.1:2173820-2175820	1013	1026	+	7.94495	5.64e-05	0.825	ACCCAAGCGATAGC	yeaG
ACGCAAWCGKTTKC	NC_005810.1:1911253-1913253	1617	1630	+	6.68807	8.44e-05	0.865	ACGCAACCGATACA	yebS
ACGCAAWCGKTTKC	NC_005810.1:944397-946397	1663	1676	-	7.77064	5.92e-05	0.825	AGGCAACTTTTTGC	yejK
ACGCAAWCGKTTKC	NC_005810.1:618751-620751	1351	1364	+	8.81651	3.88e-05	0.769	AGCCAAGCCGTTTC	yhbY
ACGCAAWCGKTTKC	NC_005810.1:3332713-3334713	659	672	-	8.3578	4.75e-05	0.791	TGGCAAACGTTTCA	yqhD
ACGCAAWCGKTTKC	NC_005810.1:11470-13470	335	348	+	7.95413	5.62e-05	0.825	AGGCAAACGGGTAA	YP_RS00055
ACGCAAWCGKTTKC	NC_005810.1:45503-47503	55	68	+	14.1009	4.18e-06	0.586	AAGCAATCGTTTGC	YP_RS00205
ACGCAAWCGKTTKC	NC_005810.1:45503-47503	57	70	-	12.0092	1.01e-05	0.664	GCGCAAACGATTGC	YP_RS00205
ACGCAAWCGKTTKC	NC_005810.1:105075-107075	347	360	+	6.3945	9.5e-05	0.873	ATACAATCGGTTTC	YP_RS00500
ACGCAAWCGKTTKC	NC_005810.1:110383-112383	1149	1162	+	11.7798	1.13e-05	0.664	ACGCTATCGGTATC	YP_RS00530
ACGCAAWCGKTTKC	NC_005810.1:157891-159891	623	636	-	10.0367	2.4e-05	0.692	AGGCAACCGTTTCT	YP_RS00750
ACGCAAWCGKTTKC	NC_005810.1:186305-188305	1363	1376	+	8.85321	3.81e-05	0.769	AAGCTATCTGTTTC	YP_RS00875
ACGCAAWCGKTTKC	NC_005810.1:186305-188305	507	520	-	6.94495	7.53e-05	0.846	ACATTAACGGTTCC	YP_RS00875
ACGCAAWCGKTTKC	NC_005810.1:266435-268435	287	300	+	13.4771	5.54e-06	0.633	AGGCTACCGTTTGA	YP_RS01380
ACGCAAWCGKTTKC	NC_005810.1:362730-364730	182	195	-	8.56881	4.33e-05	0.771	ACGCTATTGTTTTA	YP_RS01795
ACGCAAWCGKTTKC	NC_005810.1:456115-458115	215	228	-	6.70642	8.4e-05	0.865	AGGGAACCGATTTA	YP_RS02230
ACGCAAWCGKTTKC	NC_005810.1:470819-472819	158	171	+	6.68807	8.44e-05	0.865	AGGTTATCTATTGA	YP_RS02305
ACGCAAWCGKTTKC	NC_005810.1:477064-479064	629	642	-	6.38532	9.53e-05	0.873	ACGAAAACTGTTAA	YP_RS02335
ACGCAAWCGKTTKC	NC_005810.1:477064-479064	1109	1122	-	8.05505	5.39e-05	0.816	ACGCTATCTTTTGT	YP_RS02335
ACGCAAWCGKTTKC	NC_005810.1:477064-479064	1016	1029	-	6.44954	9.25e-05	0.868	CCGTAACCGGTTGA	YP_RS02335
ACGCAAWCGKTTKC	NC_005810.1:530577-532577	736	749	+	6.93578	7.54e-05	0.846	ACCGAAACGGTTCA	YP_RS02560
ACGCAAWCGKTTKC	NC_005810.1:654206-656206	1909	1922	+	7.15596	6.96e-05	0.841	ACGTAACCTGGTTC	YP_RS03155
ACGCAAWCGKTTKC	NC_005810.1:654206-656206	984	997	-	9.05505	3.58e-05	0.757	AGGCAAAGGTTTGA	YP_RS03155
ACGCAAWCGKTTKC	NC_005810.1:685942-687942	90	103	-	8.13761	5.2e-05	0.81	AGCAAAACGGTTAC	YP_RS03305
ACGCAAWCGKTTKC	NC_005810.1:760140-762140	935	948	+	8.3578	4.75e-05	0.791	CGCCAAACGTTTAC	YP_RS03630
ACGCAAWCGKTTKC	NC_005810.1:831491-833491	1844	1857	-	8.04587	5.4e-05	0.816	ACCAAAACGTTTGA	YP_RS03975
ACGCAAWCGKTTKC	NC_005810.1:864572-866572	1649	1662	-	8.05505	5.39e-05	0.816	ACTCTAACGTTTGA	YP_RS04120
ACGCAAWCGKTTKC	NC_005810.1:904533-906533	1288	1301	+	7.66055	6.1e-05	0.835	ACCCAAGAGATTGC	YP_RS04285
ACGCAAWCGKTTKC	NC_005810.1:968776-970776	17	30	-	6.3945	9.5e-05	0.873	ATTCAAACGGTTTC	YP_RS04670
ACGCAAWCGKTTKC	NC_005810.1:969412-971412	1438	1451	-	8.13761	5.2e-05	0.81	AACCAAACGGTTGA	YP_RS04675
ACGCAAWCGKTTKC	NC_005810.1:999066-1001066	829	842	+	8.63303	4.23e-05	0.771	AGCCAAACGTTACC	YP_RS04800
ACGCAAWCGKTTKC	NC_005810.1:1148175-1150175	143	156	-	6.88073	7.78e-05	0.849	ACCTAAACGTATAC	YP_RS05560
ACGCAAWCGKTTKC	NC_005810.1:1152073-1154073	117	130	+	11.4312	1.36e-05	0.664	ACGCAGGCGTTTAC	YP_RS05595
ACGCAAWCGKTTKC	NC_005810.1:1203561-1205561	1215	1228	-	6.3945	9.5e-05	0.873	ACGCCAATGTTTTC	YP_RS05850
ACGCAAWCGKTTKC	NC_005810.1:1208088-1210088	192	205	-	14.9541	2.94e-06	0.548	ACGCTATCGGTTAA	YP_RS05875
ACGCAAWCGKTTKC	NC_005810.1:1292017-1294017	23	36	+	9.92661	2.54e-05	0.706	ACGCAAGTGGTTTA	YP_RS06210
ACGCAAWCGKTTKC	NC_005810.1:1293311-1295311	535	548	+	8.05505	5.39e-05	0.816	AGGTAGCCGTTTGC	YP_RS06220
ACGCAAWCGKTTKC	NC_005810.1:1347954-1349954	1384	1397	-	11.6881	1.19e-05	0.664	ACGCCATCGGTTTA	YP_RS06420
ACGCAAWCGKTTKC	NC_005810.1:1379267-1381267	1825	1838	-	8.09174	5.24e-05	0.811	ACGCAAGTTTTTAC	YP_RS06585
ACGCAAWCGKTTKC	NC_005810.1:1389796-1391796	314	327	-	8.56881	4.33e-05	0.771	ACGCTATATTTTTC	YP_RS06630
ACGCAAWCGKTTKC	NC_005810.1:1393901-1395901	349	362	-	7.23853	6.76e-05	0.837	AGGTTAGCTGTTGA	YP_RS06650
ACGCAAWCGKTTKC	NC_005810.1:1393901-1395901	383	396	+	8.21101	5.04e-05	0.802	CGGCTAGCGGTTGC	YP_RS06650
ACGCAAWCGKTTKC	NC_005810.1:1429268-1431268	1155	1168	+	7.37615	6.5e-05	0.837	CGGCAATCTATTGC	YP_RS06795
ACGCAAWCGKTTKC	NC_005810.1:1519667-1521667	1983	1996	-	8.76147	3.98e-05	0.769	ACGCTAACTTTTTT	YP_RS07200
ACGCAAWCGKTTKC	NC_005810.1:1536107-1538107	944	957	+	6.75229	8.27e-05	0.858	ACGCTATGGGTTCA	YP_RS07270
ACGCAAWCGKTTKC	NC_005810.1:1610406-1612406	1046	1059	-	6.43119	9.31e-05	0.868	GGCCAATCGGTTGA	YP_RS07565
ACGCAAWCGKTTKC	NC_005810.1:1666603-1668603	251	264	-	10.1009	2.3e-05	0.684	AGCCAATCGGTTTT	YP_RS07885
ACGCAAWCGKTTKC	NC_005810.1:1664870-1666870	1984	1997	-	10.1009	2.3e-05	0.684	AGCCAATCGGTTTT	YP_RS07885
ACGCAAWCGKTTKC	NC_005810.1:1683875-1685875	501	514	-	6.99083	7.41e-05	0.843	AGGTACTCGTTTTA	YP_RS08025
ACGCAAWCGKTTKC	NC_005810.1:1784680-1786680	544	557	-	11.8165	1.11e-05	0.664	AGGCAACCGTTCTC	YP_RS08530
ACGCAAWCGKTTKC	NC_005810.1:1838659-1840659	236	249	+	6.86239	7.88e-05	0.854	CGGCAATCTGTTTA	YP_RS08705
ACGCAAWCGKTTKC	NC_005810.1:1924426-1926426	1821	1834	+	7.18349	6.83e-05	0.837	AGTTTATCGTTTTC	YP_RS09045
ACGCAAWCGKTTKC	NC_005810.1:1930491-1932491	363	376	-	6.38532	9.53e-05	0.873	AGCTTAGCGATTTA	YP_RS09070
ACGCAAWCGKTTKC	NC_005810.1:1997752-1999752	1979	1992	-	11.1101	1.57e-05	0.664	ACGCCAACTTTTGC	YP_RS09350
ACGCAAWCGKTTKC	NC_005810.1:2029268-2031268	1161	1174	-	11.7064	1.17e-05	0.664	ACGCAAGCGTTGCC	YP_RS09475
ACGCAAWCGKTTKC	NC_005810.1:2029268-2031268	1183	1196	+	6.57798	8.89e-05	0.868	GCGTAACCGTTTGA	YP_RS09475
ACGCAAWCGKTTKC	NC_005810.1:2033140-2035140	1828	1841	-	9.76147	2.8e-05	0.72	ATGTAAGCGTTTGC	YP_RS09490
ACGCAAWCGKTTKC	NC_005810.1:2042283-2044283	1042	1055	-	11.1101	1.57e-05	0.664	ACGCCAACTTTTGC	YP_RS09540
ACGCAAWCGKTTKC	NC_005810.1:2045892-2047892	1826	1839	+	9.76147	2.8e-05	0.72	AGGCAATGGTTTTA	YP_RS09550
ACGCAAWCGKTTKC	NC_005810.1:2057191-2059191	87	100	+	9.49541	3.19e-05	0.735	AGGCTGACGGTTGC	YP_RS09605
ACGCAAWCGKTTKC	NC_005810.1:2092493-2094493	219	232	-	11.0642	1.59e-05	0.664	CCCCAAACGGTTGC	YP_RS09810
ACGCAAWCGKTTKC	NC_005810.1:2132696-2134696	281	294	-	10.0459	2.38e-05	0.692	AGGCAAACGTCTTA	YP_RS09970
ACGCAAWCGKTTKC	NC_005810.1:2149452-2151452	815	828	-	11.7064	1.17e-05	0.664	ACGCAAGCGTCTCC	YP_RS10055
ACGCAAWCGKTTKC	NC_005810.1:2148433-2150433	1834	1847	-	11.7064	1.17e-05	0.664	ACGCAAGCGTCTCC	YP_RS10055
ACGCAAWCGKTTKC	NC_005810.1:2168098-2170098	1121	1134	+	11.2018	1.5e-05	0.664	CCGCTAACGTTTGC	YP_RS10150
ACGCAAWCGKTTKC	NC_005810.1:2191537-2193537	1672	1685	-	13.1101	6.48e-06	0.664	ACGTAAACGATTCA	YP_RS10260
ACGCAAWCGKTTKC	NC_005810.1:2221367-2223367	1107	1120	+	7.18349	6.83e-05	0.837	AGGTTATCGTTTTT	YP_RS10385
ACGCAAWCGKTTKC	NC_005810.1:2236463-2238463	623	636	-	6.98165	7.45e-05	0.843	AGGCAACCTTTTCG	YP_RS10475
ACGCAAWCGKTTKC	NC_005810.1:2306035-2308035	267	280	+	6.79817	8.07e-05	0.855	GGGCAACCGATTTA	YP_RS10775
ACGCAAWCGKTTKC	NC_005810.1:2344074-2346074	1838	1851	-	8.52294	4.43e-05	0.775	GCCCAACCGGTTAC	YP_RS10935
ACGCAAWCGKTTKC	NC_005810.1:2412674-2414674	1285	1298	-	16.2477	1.74e-06	0.481	AGGCAAGCTTTTGC	YP_RS11250
ACGCAAWCGKTTKC	NC_005810.1:2414772-2416772	117	130	+	11.1101	1.57e-05	0.664	ACGCCATCTTTTGC	YP_RS11265
ACGCAAWCGKTTKC	NC_005810.1:2414223-2416223	666	679	+	11.1101	1.57e-05	0.664	ACGCCATCTTTTGC	YP_RS11265
ACGCAAWCGKTTKC	NC_005810.1:2423422-2425422	1260	1273	-	6.46789	9.21e-05	0.868	ACGCAATATGTTCA	YP_RS11305
ACGCAAWCGKTTKC	NC_005810.1:2432135-2434135	106	119	+	7.79817	5.9e-05	0.825	AGGCAATTTATTTC	YP_RS11355
ACGCAAWCGKTTKC	NC_005810.1:2473273-2475273	1069	1082	-	7.08257	7.07e-05	0.841	CGGCTAGCGTTTAC	YP_RS11540
ACGCAAWCGKTTKC	NC_005810.1:2486226-2488226	199	212	-	6.79817	8.07e-05	0.855	ACGCTAACTATTTG	YP_RS11610
ACGCAAWCGKTTKC	NC_005810.1:2512881-2514881	805	818	+	19.6055	2.54e-07	0.181	AGGCAATCGTTTCC	YP_RS11745
ACGCAAWCGKTTKC	NC_005810.1:2520680-2522680	65	78	-	6.76147	8.2e-05	0.855	ACGTTGTCGGTTAC	YP_RS11785
ACGCAAWCGKTTKC	NC_005810.1:2523624-2525624	448	461	+	6.6055	8.73e-05	0.868	ACGTAAACTTTGAC	YP_RS11810
ACGCAAWCGKTTKC	NC_005810.1:2525429-2527429	268	281	-	7.18349	6.83e-05	0.837	AGACTAACTTTTTC	YP_RS11820
ACGCAAWCGKTTKC	NC_005810.1:2571918-2573918	1724	1737	-	6.26606	9.91e-05	0.875	ACGCGATAGGTTTC	YP_RS11995
ACGCAAWCGKTTKC	NC_005810.1:2604503-2606503	84	97	+	6.98165	7.45e-05	0.843	AGCCAAGCCATTTC	YP_RS12140
ACGCAAWCGKTTKC	NC_005810.1:2648648-2650648	416	429	-	6.55963	8.95e-05	0.868	CGCCAATCTTTTGC	YP_RS12340
ACGCAAWCGKTTKC	NC_005810.1:2707100-2709100	54	67	+	6.51376	9.05e-05	0.868	ACATAATCTATTTC	YP_RS12640
ACGCAAWCGKTTKC	NC_005810.1:2801795-2803795	68	81	-	9.54128	3.1e-05	0.735	ACTCAACCTTTTGC	YP_RS13135
ACGCAAWCGKTTKC	NC_005810.1:2811121-2813121	431	444	+	8.76147	3.98e-05	0.769	ACGCTATCTTTTTT	YP_RS13165
ACGCAAWCGKTTKC	NC_005810.1:2812133-2814133	1917	1930	-	7.07339	7.16e-05	0.841	ACGCCATCTTTTCA	YP_RS13170
ACGCAAWCGKTTKC	NC_005810.1:2843874-2845874	995	1008	-	11.1101	1.57e-05	0.664	ACGCCAACTTTTGC	YP_RS13325
ACGCAAWCGKTTKC	NC_005810.1:2889998-2891998	463	476	-	7.73394	5.97e-05	0.825	ACGCAAACTGTAGA	YP_RS13520
ACGCAAWCGKTTKC	NC_005810.1:2898216-2900216	66	79	+	11.0459	1.61e-05	0.664	AGGCAATCGCTTTA	YP_RS13570
ACGCAAWCGKTTKC	NC_005810.1:2933328-2935328	1966	1979	-	10.9817	1.67e-05	0.664	AGGCAGCCGGTTGC	YP_RS13735
ACGCAAWCGKTTKC	NC_005810.1:2933328-2935328	1363	1376	+	7.18349	6.83e-05	0.837	AGGCGATCTTTTTA	YP_RS13735
ACGCAAWCGKTTKC	NC_005810.1:2954572-2956572	686	699	+	7.16514	6.89e-05	0.84	ACGCTCACGTTTCA	YP_RS13840
ACGCAAWCGKTTKC	NC_005810.1:2972572-2974572	202	215	+	17.1468	1.03e-06	0.382	ACGTAATCGATTGC	YP_RS13920
ACGCAAWCGKTTKC	NC_005810.1:2972572-2974572	204	217	-	10.7523	1.81e-05	0.684	GCGCAATCGATTAC	YP_RS13920
ACGCAAWCGKTTKC	NC_005810.1:3228379-3230379	1083	1096	+	14.8716	3.08e-06	0.548	ACGCGAACGTTTTC	YP_RS15125
ACGCAAWCGKTTKC	NC_005810.1:3283468-3285468	750	763	+	11.5321	1.31e-05	0.664	ACGCAATCCTTTTA	YP_RS15340
ACGCAAWCGKTTKC	NC_005810.1:3385332-3387332	1379	1392	-	9.76147	2.8e-05	0.72	AGGCAATTTTTTTC	YP_RS15865
ACGCAAWCGKTTKC	NC_005810.1:3385332-3387332	1829	1842	-	8.63303	4.23e-05	0.771	TGGCAAGCGGTTTA	YP_RS15865
ACGCAAWCGKTTKC	NC_005810.1:3396550-3398550	1034	1047	-	8.66972	4.1e-05	0.769	AGATAAGCGTTTTC	YP_RS15940
ACGCAAWCGKTTKC	NC_005810.1:3540620-3542620	1874	1887	+	7.55963	6.28e-05	0.837	ACCTAGCCGTTTTC	YP_RS16595
ACGCAAWCGKTTKC	NC_005810.1:3540620-3542620	613	626	-	6.26606	9.91e-05	0.875	ACGCAGACGGTTTT	YP_RS16595
ACGCAAWCGKTTKC	NC_005810.1:3585968-3587968	240	253	-	6.26606	9.91e-05	0.875	ACGCAATCAGTATC	YP_RS16800
ACGCAAWCGKTTKC	NC_005810.1:3601417-3603417	115	128	+	15.8899	1.99e-06	0.486	ACGCAAACGATTAA	YP_RS16870
ACGCAAWCGKTTKC	NC_005810.1:3601417-3603417	572	585	-	6.2844	9.82e-05	0.875	AGGCTAATGTTTGA	YP_RS16870
ACGCAAWCGKTTKC	NC_005810.1:3638403-3640403	1693	1706	-	7.19266	6.8e-05	0.837	AGCCAAGCTATTAA	YP_RS17055
ACGCAAWCGKTTKC	NC_005810.1:3761202-3763202	20	33	-	7.07339	7.16e-05	0.841	ACCATAACGATTTC	YP_RS17545
ACGCAAWCGKTTKC	NC_005810.1:3784006-3786006	758	771	+	11.0642	1.59e-05	0.664	ACCCAGACGGTTGC	YP_RS17630
ACGCAAWCGKTTKC	NC_005810.1:3822748-3824748	605	618	-	8.66972	4.1e-05	0.769	AGATAAGCGTTTTC	YP_RS17800
ACGCAAWCGKTTKC	NC_005810.1:3826830-3828830	1107	1120	-	7.55963	6.28e-05	0.837	ACCCAAGCGTTGTA	YP_RS17815
ACGCAAWCGKTTKC	NC_005810.1:3910465-3912465	402	415	-	6.44954	9.25e-05	0.868	ACGTATCCTGTTGC	YP_RS17985
ACGCAAWCGKTTKC	NC_005810.1:3927885-3929885	1067	1080	-	6.68807	8.44e-05	0.865	ACCCAAGCGATAAC	YP_RS18050
ACGCAAWCGKTTKC	NC_005810.1:3927885-3929885	209	222	+	8.56881	4.33e-05	0.771	ACGCTAAATTTTTC	YP_RS18050
ACGCAAWCGKTTKC	NC_005810.1:3927885-3929885	493	506	-	8.75229	4e-05	0.769	AGCCAACAGTTTTC	YP_RS18050
ACGCAAWCGKTTKC	NC_005810.1:4062876-4064876	980	993	+	6.77064	8.16e-05	0.855	ACGTTACCATTTGC	YP_RS18625
ACGCAAWCGKTTKC	NC_005810.1:4069656-4071656	1515	1528	+	8.41284	4.6e-05	0.786	AGCCAAACAGTTCC	YP_RS18670
ACGCAAWCGKTTKC	NC_005810.1:4106229-4108229	86	99	+	6.88073	7.78e-05	0.849	ACCCTATAGATTTC	YP_RS18840
ACGCAAWCGKTTKC	NC_005810.1:4141914-4143914	1895	1908	-	11.6881	1.19e-05	0.664	ACGCTATCAGTTTC	YP_RS19015
ACGCAAWCGKTTKC	NC_005810.1:4141914-4143914	1383	1396	+	8.86239	3.77e-05	0.769	ACTCAATCTATTGC	YP_RS19015
ACGCAAWCGKTTKC	NC_005810.1:4386020-4388020	403	416	+	10.1927	2.24e-05	0.684	AGCCAAACGGTATC	YP_RS20115
ACGCAAWCGKTTKC	NC_005810.1:4458185-4460185	59	72	+	18.1284	6.28e-07	0.358	ACGTAATCGTTTCC	YP_RS20395
ACGCAAWCGKTTKC	NC_005810.1:4458185-4460185	127	140	-	14.7523	3.28e-06	0.548	AGCTAATCGTTTGC	YP_RS20395
ACGCAAWCGKTTKC	NC_005810.1:4458185-4460185	61	74	-	10.6606	1.88e-05	0.684	ACGGAAACGATTAC	YP_RS20395
ACGCAAWCGKTTKC	NC_005810.1:4458185-4460185	194	207	-	9.24771	3.4e-05	0.749	AGATAATCGTTTGC	YP_RS20395
ACGCAAWCGKTTKC	NC_005810.1:4458185-4460185	192	205	+	9.08257	3.56e-05	0.757	AGGCAAACGATTAT	YP_RS20395
ACGCAAWCGKTTKC	NC_005810.1:4505137-4507137	490	503	-	8.66972	4.1e-05	0.769	AGATAAGCGTTTTC	YP_RS20590
ACGCAAWCGKTTKC	NC_005810.1:4527025-4529025	153	166	+	10.2202	2.19e-05	0.684	CCGCTATCGTTTCC	YP_RS20705
ACGCAAWCGKTTKC	NC_005810.1:4526222-4528222	956	969	+	10.2202	2.19e-05	0.684	CCGCTATCGTTTCC	YP_RS20705
ACGCAAWCGKTTKC	NC_005810.1:1661944-1663944	185	198	-	8.56881	4.33e-05	0.771	GCGTAATCTTTTTC	YP_RS22760
ACGCAAWCGKTTKC	NC_005810.1:1711584-1713584	9	22	+	9.33945	3.35e-05	0.747	AGGTAATCGTATGC	YP_RS22775
ACGCAAWCGKTTKC	NC_005810.1:3322751-3324751	796	809	-	8.22936	5.03e-05	0.802	TGGCAATCTGTTCC	YP_RS23160
ACGCAAWCGKTTKC	NC_005810.1:3678755-3680755	1695	1708	+	9.0367	3.62e-05	0.757	ACCGTATCGTTTTC	YP_RS23220
ACGCAAWCGKTTKC	NC_005810.1:3712535-3714535	1368	1381	+	10.2202	2.19e-05	0.684	TCGCTATCGTTTCC	YP_RS23235
ACGCAAWCGKTTKC	NC_005810.1:3713700-3715700	203	216	+	10.2202	2.19e-05	0.684	TCGCTATCGTTTCC	YP_RS23235
ACGCAAWCGKTTKC	NC_005810.1:3713359-3715359	544	557	+	10.2202	2.19e-05	0.684	TCGCTATCGTTTCC	YP_RS23235
ACGCAAWCGKTTKC	NC_005810.1:3921704-3923704	840	853	-	9.49541	3.19e-05	0.735	AGGCTGACGGTTGC	YP_RS23305
ACGCAAWCGKTTKC	NC_005810.1:1048483-1050483	1646	1659	-	8.92661	3.72e-05	0.764	AGCTTATCTTTTGC	YP_RS24155
ACGCAAWCGKTTKC	NC_005810.1:1048483-1050483	1360	1373	-	7.13761	7.04e-05	0.841	TCCCTAGCGTTTGC	YP_RS24155
ACGCAAWCGKTTKC	NC_005810.1:2135841-2137841	539	552	-	7.26606	6.75e-05	0.837	AGCCATACTTTTTC	YP_RS24260
ACGCAAWCGKTTKC	NC_005810.1:2417212-2419212	273	286	+	14.3119	3.99e-06	0.578	AGGCAAACGATTAA	YP_RS24285
ACGCAAWCGKTTKC	NC_005810.1:4242644-4244644	787	800	+	8.55046	4.38e-05	0.771	AGGCTATCGTTTCT	YP_RS24345
ACGCAAWCGKTTKC	NC_005810.1:3473333-3475333	500	513	+	10.211	2.22e-05	0.684	ACGCAGGCGGTTTA	YP_RS24400
ACGCAAWCGKTTKC	NC_005810.1:2522419-2524419	238	251	-	8.11009	5.22e-05	0.81	AGCAAAGCGGTTGC	YP_RS24905
ACGCAAWCGKTTKC	NC_005810.1:2773815-2775815	1491	1504	+	9.90826	2.59e-05	0.706	ACCCACCCGTTTGC	YP_RS24920
ACGCAAWCGKTTKC	NC_005810.1:2773815-2775815	1166	1179	+	6.97248	7.46e-05	0.843	ACGCTAGCGATGCC	YP_RS24920
ACGCAAWCGKTTKC	NC_005810.1:4426436-4428436	503	516	-	8.85321	3.81e-05	0.769	AAGCTAACGGTTTA	YP_RS24960
ACGCAAWCGKTTKC	NC_005810.1:4426436-4428436	262	275	+	9.20183	3.46e-05	0.751	AGCCAATAGGTTGC	YP_RS24960
ACGCAAWCGKTTKC	NC_005810.1:256941-258941	955	968	-	7.19266	6.8e-05	0.837	ACTTAACCGTTTTA	YP_RS25010
ACGCAAWCGKTTKC	NC_005810.1:751717-753717	568	581	+	9.90826	2.59e-05	0.706	ACCCAACCGTTGGC	YP_RS25030
ACGCAAWCGKTTKC	NC_005810.1:1796711-1798711	390	403	+	10.5046	1.97e-05	0.684	ACCCTAACTTTTGA	YP_RS25115
ACGCAAWCGKTTKC	NC_005810.1:3595286-3597286	1529	1542	-	7.92661	5.68e-05	0.825	ACTTTATCGGTTGC	YP_RS25290
ACGCAAWCGKTTKC	NC_005810.1:4056714-4058714	901	914	-	9.77982	2.77e-05	0.72	CCCCAACCGGTTGC	YP_RS25325
ª:Motif predicted by MEME.
ᵇ:Upstream 2000bp of the start codon of each gene in Yersinia pestis strain 201 genome, NCBI reference sequence: ASM788v1.
ᶜ:Include motif sites in the table with a p-value≥1.0E-4.

## Sheet: all
The results of FIMO analysis
motifª	score	p-valueᵇ	q-value	matched_sequence	gene nameᶜ
ACGCAAWCGKTTKC	22.8716	8.48e-09	0.0175	ACGCAATCGTTTTC	ada
ACGCAAWCGKTTKC	22.8716	8.48e-09	0.0175	ACGCAATCGTTTTC	ansB
ACGCAAWCGKTTKC	22.8716	8.48e-09	0.0181	ACGCAAACGTTTTC	ansB
ACGCAAWCGKTTKC	22.8716	8.48e-09	0.0181	ACGCAATCGTTTTC	ansB
ACGCAAWCGKTTKC	22.7431	1.54e-08	0.0256	ACGCAAACGGTTTC	ansB
ACGCAAWCGKTTKC	22.7431	1.54e-08	0.0264	ACGCAAACGGTTTC	apbC
ACGCAAWCGKTTKC	21.5872	3.51e-08	0.0428	ACGCAACCGTTTTC	apbC
ACGCAAWCGKTTKC	21.5872	3.51e-08	0.0484	ACGCAACCGTTTTC	araD
ACGCAAWCGKTTKC	20.5872	1.1e-07	0.0942	AGGCAAACGTTTGC	araD
ACGCAAWCGKTTKC	20.5872	1.1e-07	0.114	AGGCAAACGTTTGC	argA
ACGCAAWCGKTTKC	19.6055	2.54e-07	0.181	AGGCAATCGTTTCC	argE
ACGCAAWCGKTTKC	18.6789	4.18e-07	0.288	ACCCAACCGGTTTC	argF
ACGCAAWCGKTTKC	18	7.14e-07	0.296	ACGCAAACTGTTCC	asd
ACGCAAWCGKTTKC	18.1284	6.28e-07	0.296	ACGTAATCGTTTCC	aspA
ACGCAAWCGKTTKC	17.5321	9.25e-07	0.305	AGGTAATCGTTTGC	asr
ACGCAAWCGKTTKC	17.367	9.68e-07	0.305	AGGCAATCGATTAC	barA
ACGCAAWCGKTTKC	17.8073	8.32e-07	0.305	AGCCAATCGTTTGC	betI
ACGCAAWCGKTTKC	18.1284	6.28e-07	0.358	ACGTAATCGTTTCC	bioB
ACGCAAWCGKTTKC	17.367	9.68e-07	0.382	AGGCAATCGATTAC	bioB
ACGCAAWCGKTTKC	17.8073	8.32e-07	0.382	AGCCAATCGTTTGC	bioH
ACGCAAWCGKTTKC	17.2294	9.96e-07	0.382	AGCCAACCGTTTTC	bsmA
ACGCAAWCGKTTKC	17.1468	1.03e-06	0.382	ACGTAATCGATTGC	btuB
ACGCAAWCGKTTKC	16.5688	1.45e-06	0.406	ACGCAAGCTTTTAC	can
ACGCAAWCGKTTKC	16.5229	1.52e-06	0.406	AGCCAACCGTTTGC	carA
ACGCAAWCGKTTKC	16.2477	1.74e-06	0.417	AGGCAACCTTTTGC	cas1f
ACGCAAWCGKTTKC	15.8899	1.99e-06	0.457	ACGCAAACGATTAA	cmoA
ACGCAAWCGKTTKC	15.633	2.12e-06	0.474	ACCCTAACGTTTCC	coaB
ACGCAAWCGKTTKC	16.2752	1.72e-06	0.481	AGGCAAACGTTTAA	coaB
ACGCAAWCGKTTKC	16.2477	1.74e-06	0.481	AGGCAAGCTTTTGC	copA
ACGCAAWCGKTTKC	15.8899	1.99e-06	0.486	ACGCAAACGATTAA	crcB
ACGCAAWCGKTTKC	15.4587	2.28e-06	0.497	AGCTAATCGTTTTC	cspE
ACGCAAWCGKTTKC	15.4679	2.25e-06	0.5	AGGTTAACGTTTTC	csrA
ACGCAAWCGKTTKC	14.6789	3.4e-06	0.548	ACGCAAACGTTATC	csy1
ACGCAAWCGKTTKC	14.6789	3.4e-06	0.548	ACGCAAACGTTATC	cueP
ACGCAAWCGKTTKC	14.9541	2.94e-06	0.548	ACGCTATCGGTTAA	cvpA
ACGCAAWCGKTTKC	14.8716	3.08e-06	0.548	ACGCGAACGTTTTC	cyaB
ACGCAAWCGKTTKC	14.7523	3.28e-06	0.548	AGCTAATCGTTTGC	cyaB
ACGCAAWCGKTTKC	14.6789	3.4e-06	0.573	ACGCAAACGTTATC	cyaY
ACGCAAWCGKTTKC	14.6422	3.46e-06	0.573	ACGTAAGCTGTTGC	cysC
ACGCAAWCGKTTKC	14.7523	3.28e-06	0.573	AGCTAATCGTTTGC	cysQ
ACGCAAWCGKTTKC	14.6697	3.43e-06	0.573	ACGTAAACGGTTAA	cysS
ACGCAAWCGKTTKC	14.3119	3.99e-06	0.578	AGGCAAACGATTAA	cysS
ACGCAAWCGKTTKC	14.5872	3.65e-06	0.581	AGCCAAACGATTAC	cysZ
ACGCAAWCGKTTKC	14.1009	4.18e-06	0.586	AAGCAATCGTTTGC	dacB
ACGCAAWCGKTTKC	13.8991	4.57e-06	0.592	AGGTAACCGTTTTA	dbpA
ACGCAAWCGKTTKC	13.9725	4.49e-06	0.592	TCGCAAACGTTTGC	dbpA
ACGCAAWCGKTTKC	14.2661	4.06e-06	0.61	ACCCTAACTTTTTC	deoC
ACGCAAWCGKTTKC	13.8991	4.57e-06	0.61	AGGTAACCGTTTTA	djlA
ACGCAAWCGKTTKC	14.1009	4.18e-06	0.61	AAGCAATCGTTTGC	djlA
ACGCAAWCGKTTKC	13.9725	4.49e-06	0.61	TCGCAAACGTTTGC	dnaA
ACGCAAWCGKTTKC	14.3119	3.99e-06	0.61	AGGCAAACGATTAA	dnaA
ACGCAAWCGKTTKC	13.7982	4.81e-06	0.615	ACGTTAGCGTTTAC	dprA
ACGCAAWCGKTTKC	13.789	4.88e-06	0.615	ACCCAACCTTTTAC	dusB
ACGCAAWCGKTTKC	13.7706	4.98e-06	0.615	AGGCAACCTGTTTA	dxs
ACGCAAWCGKTTKC	13.4771	5.54e-06	0.633	AGGCTACCGTTTGA	elbB
ACGCAAWCGKTTKC	13.4771	5.54e-06	0.637	AGGCTACCGTTTGA	fabB
ACGCAAWCGKTTKC	13.3945	5.72e-06	0.649	TCGCAACCGTTTTC	fadI
ACGCAAWCGKTTKC	11.4312	1.36e-05	0.664	TCGCAACCGTTTAC	fadL
ACGCAAWCGKTTKC	11.3394	1.42e-05	0.664	ACGCAATATTTTTC	fadL
ACGCAAWCGKTTKC	11.9174	1.04e-05	0.664	ACGAAAACGATTGC	fdhD
ACGCAAWCGKTTKC	11.0275	1.62e-05	0.664	ACGCAAACGATACC	febY
ACGCAAWCGKTTKC	11.1101	1.57e-05	0.664	ACGCCAACTTTTGC	ffh
ACGCAAWCGKTTKC	11.9174	1.04e-05	0.664	ACGCAAACGATTGG	fhuC
ACGCAAWCGKTTKC	11.9174	1.04e-05	0.664	ACGCAAACGATTGG	fhuF
ACGCAAWCGKTTKC	11.1101	1.57e-05	0.664	ACGCCAACTTTTGC	fldB
ACGCAAWCGKTTKC	11.4128	1.37e-05	0.664	AGGCAAACGTTGCC	flgA
ACGCAAWCGKTTKC	12.5963	8.2e-06	0.664	ACGAAACCGTTTGC	flgA
ACGCAAWCGKTTKC	10.9817	1.67e-05	0.664	ACGCCAACGGTTGA	fliD
ACGCAAWCGKTTKC	12.1743	9.61e-06	0.664	AGGAAAACGGTTGC	fliF
ACGCAAWCGKTTKC	12.7156	7.75e-06	0.664	TCGCAAACGTTTAC	ftsP
ACGCAAWCGKTTKC	11.0459	1.61e-05	0.664	AAGTAAACGTTTGC	fxsA
ACGCAAWCGKTTKC	12.3028	9.16e-06	0.664	AGGCAATCGTTTGT	fxsA
ACGCAAWCGKTTKC	11.6881	1.19e-05	0.664	TGGCAACCGGTTTC	galR
ACGCAAWCGKTTKC	11.8991	1.07e-05	0.664	ACGCTAACTGTTAA	galU
ACGCAAWCGKTTKC	12.0092	1.01e-05	0.664	GCGCAAACGATTGC	gcvT
ACGCAAWCGKTTKC	11.7798	1.13e-05	0.664	ACGCTATCGGTATC	gcvT
ACGCAAWCGKTTKC	11.4312	1.36e-05	0.664	ACGCAGGCGTTTAC	gdhA
ACGCAAWCGKTTKC	11.6881	1.19e-05	0.664	ACGCCATCGGTTTA	glnL
ACGCAAWCGKTTKC	11.8165	1.11e-05	0.664	AGGCAACCGTTCTC	gloB
ACGCAAWCGKTTKC	11.1101	1.57e-05	0.664	ACGCCAACTTTTGC	gltS
ACGCAAWCGKTTKC	11.7064	1.17e-05	0.664	ACGCAAGCGTTGCC	gltS
ACGCAAWCGKTTKC	11.1101	1.57e-05	0.664	ACGCCAACTTTTGC	gltS
ACGCAAWCGKTTKC	11.0642	1.59e-05	0.664	CCCCAAACGGTTGC	gpmA
ACGCAAWCGKTTKC	11.7064	1.17e-05	0.664	ACGCAAGCGTCTCC	gpt
ACGCAAWCGKTTKC	11.7064	1.17e-05	0.664	ACGCAAGCGTCTCC	grcA
ACGCAAWCGKTTKC	11.2018	1.5e-05	0.664	CCGCTAACGTTTGC	greA
ACGCAAWCGKTTKC	13.1101	6.48e-06	0.664	ACGTAAACGATTCA	gspS
ACGCAAWCGKTTKC	11.1101	1.57e-05	0.664	ACGCCATCTTTTGC	guaB
ACGCAAWCGKTTKC	11.1101	1.57e-05	0.664	ACGCCATCTTTTGC	guaB
ACGCAAWCGKTTKC	11.1101	1.57e-05	0.664	ACGCCAACTTTTGC	guaB
ACGCAAWCGKTTKC	11.0459	1.61e-05	0.664	AGGCAATCGCTTTA	hdfR
ACGCAAWCGKTTKC	10.9817	1.67e-05	0.664	AGGCAGCCGGTTGC	hdfR
ACGCAAWCGKTTKC	11.5321	1.31e-05	0.664	ACGCAATCCTTTTA	hemA
ACGCAAWCGKTTKC	11.0642	1.59e-05	0.664	ACCCAGACGGTTGC	hemA
ACGCAAWCGKTTKC	11.6881	1.19e-05	0.664	ACGCTATCAGTTTC	hemA
ACGCAAWCGKTTKC	12.1743	9.61e-06	0.669	AGGAAAACGGTTGC	hisJ
ACGCAAWCGKTTKC	11.1101	1.57e-05	0.669	AGGCAGCCGTTTGC	hisL
ACGCAAWCGKTTKC	11.8532	1.08e-05	0.669	AGCCTATCGGTTGA	hmpA
ACGCAAWCGKTTKC	11.1927	1.51e-05	0.669	ACCCAAACGTTAGC	hmpA
ACGCAAWCGKTTKC	12.0092	1.01e-05	0.669	GCGCAAACGATTGC	hmpA
ACGCAAWCGKTTKC	11.9174	1.04e-05	0.669	ACACAATCGATTGC	hmpA
ACGCAAWCGKTTKC	11.7248	1.16e-05	0.669	ACGCAAATGATTGC	hns
ACGCAAWCGKTTKC	11.6881	1.19e-05	0.669	ACGCCATCGGTTTA	hop
ACGCAAWCGKTTKC	11.6881	1.19e-05	0.669	ACGCCATCGGTTTA	hop
ACGCAAWCGKTTKC	11.8991	1.07e-05	0.669	ACGTTAACTGTTAC	hrpA
ACGCAAWCGKTTKC	12.1743	9.61e-06	0.669	AGGCAATCAGTTGC	hxpB
ACGCAAWCGKTTKC	11.8165	1.11e-05	0.669	AGGCAACCGTTCTC	iclR
ACGCAAWCGKTTKC	11.7523	1.14e-05	0.669	ATGTAAACGTTTTC	ilvL
ACGCAAWCGKTTKC	11.6239	1.24e-05	0.669	ACGCCAGCGATTTC	ispB
ACGCAAWCGKTTKC	12.6881	7.97e-06	0.669	ATGCAACCGGTTGC	ispB
ACGCAAWCGKTTKC	12.5596	8.46e-06	0.669	CCGCAACCGGTTGC	istA
ACGCAAWCGKTTKC	12.1101	9.75e-06	0.669	AGGCAAGCGCTTGC	istA
ACGCAAWCGKTTKC	11.9633	1.03e-05	0.669	ACCCCAACGGTTTC	istA
ACGCAAWCGKTTKC	12.5963	8.2e-06	0.669	ACGAAACCGTTTGC	istAB
ACGCAAWCGKTTKC	11.9174	1.04e-05	0.669	ACGAAAACGATTGC	ivbL
ACGCAAWCGKTTKC	11.9174	1.04e-05	0.669	ACGAAAACGATTGC	katG
ACGCAAWCGKTTKC	11.1101	1.57e-05	0.669	ACGCCAACTTTTGC	kduI
ACGCAAWCGKTTKC	11.8991	1.07e-05	0.669	ACGCTAACTGTTAA	kup
ACGCAAWCGKTTKC	11.3028	1.45e-05	0.669	AGGCCAGCGTTTGC	leuO
ACGCAAWCGKTTKC	11.4312	1.36e-05	0.669	ACGCAGGCGTTTAC	ligB
ACGCAAWCGKTTKC	11.4312	1.36e-05	0.669	ACGCAGGCGTTTAC	lptF
ACGCAAWCGKTTKC	11.3028	1.45e-05	0.669	ACGCAGGCGGTTAC	lpxP
ACGCAAWCGKTTKC	12.5596	8.46e-06	0.669	TCGCAAGCGGTTGC	mak
ACGCAAWCGKTTKC	12.9083	7.04e-06	0.669	ACGCCATCGATTTC	malP
ACGCAAWCGKTTKC	11.3303	1.43e-05	0.669	AGGCCAACGTTTAC	manX
ACGCAAWCGKTTKC	11.1101	1.57e-05	0.669	ACGCCAACTTTTGC	mepS
ACGCAAWCGKTTKC	12.0275	9.97e-06	0.669	ACGTTATCTTTTAC	metK
ACGCAAWCGKTTKC	13.1193	6.4e-06	0.669	ACGCTATCGATTAA	metK
ACGCAAWCGKTTKC	11.1101	1.57e-05	0.669	ACGCCAACTTTTGC	metR
ACGCAAWCGKTTKC	11.1101	1.57e-05	0.669	ACGCCAACTTTTGC	metR
ACGCAAWCGKTTKC	11.5321	1.31e-05	0.669	ACACAATCTTTTTC	mglA
ACGCAAWCGKTTKC	11.5321	1.31e-05	0.669	ACACAATCTTTTTC	mglB
ACGCAAWCGKTTKC	11.1101	1.57e-05	0.669	ACGCCATCTTTTGC	mlaF
ACGCAAWCGKTTKC	11.1101	1.57e-05	0.669	ACGCCATCTTTTGC	mltF
ACGCAAWCGKTTKC	12.8991	7.11e-06	0.669	ACGCAATCGTTTCG	mltF
ACGCAAWCGKTTKC	11.9174	1.04e-05	0.669	ACGCAAACGATTGG	mnmC
ACGCAAWCGKTTKC	11.1101	1.57e-05	0.669	ACGCTATCCTTTGC	mog
ACGCAAWCGKTTKC	11.1101	1.57e-05	0.669	ACGCTATCCTTTGC	mog
ACGCAAWCGKTTKC	11.1101	1.57e-05	0.669	ACGCCAACTTTTGC	mpl
ACGCAAWCGKTTKC	11.1101	1.57e-05	0.669	ACGCCAACTTTTGC	mpl
ACGCAAWCGKTTKC	11.3303	1.43e-05	0.669	AGGCTATCGCTTTC	mpl
ACGCAAWCGKTTKC	12.3028	9.16e-06	0.669	AGGCAATCGTTTGT	murJ
ACGCAAWCGKTTKC	11.6881	1.19e-05	0.669	ACGCTATCAGTTTC	murJ
ACGCAAWCGKTTKC	12.0917	9.81e-06	0.669	ACCCGATCGTTTTC	murQ
ACGCAAWCGKTTKC	11.7798	1.13e-05	0.669	CCGCTATCGGTTTC	mutH
ACGCAAWCGKTTKC	12.9725	7e-06	0.669	GGGCAATCGGTTTC	mutY
ACGCAAWCGKTTKC	11.0642	1.59e-05	0.673	CCCCAAACGGTTGC	nagB
ACGCAAWCGKTTKC	11.0459	1.61e-05	0.68	AGGCAATCGCTTTA	nagB
ACGCAAWCGKTTKC	10.9817	1.67e-05	0.683	ACGCCAACGGTTGA	nudF
ACGCAAWCGKTTKC	10.9817	1.67e-05	0.683	ACGCTAACAGTTGC	ogl
ACGCAAWCGKTTKC	11.0183	1.63e-05	0.683	ACGTTACCTTTTCC	ogt
ACGCAAWCGKTTKC	10.3119	2.13e-05	0.684	ACCCTAGCTATTGC	ompx
ACGCAAWCGKTTKC	10.3303	2.11e-05	0.684	ACCTAATCTATTCC	oppA
ACGCAAWCGKTTKC	10.3945	2.04e-05	0.684	ACCGAACCGGTTTC	orn
ACGCAAWCGKTTKC	10.0642	2.33e-05	0.684	AACCAAACGTTTAC	osmB
ACGCAAWCGKTTKC	10.3394	2.09e-05	0.684	GCGCAACCTTTTTC	osmB
ACGCAAWCGKTTKC	10.422	2.02e-05	0.684	AGGTTAGCTTTTGC	panE
ACGCAAWCGKTTKC	10.0642	2.33e-05	0.684	ATCCAATCGATTTC	pdhR
ACGCAAWCGKTTKC	10.1009	2.3e-05	0.684	AGCCAATCGGTTTG	pepQ
ACGCAAWCGKTTKC	10.1009	2.3e-05	0.684	AGCCAATCGGTTTT	pgeF
ACGCAAWCGKTTKC	10.1009	2.3e-05	0.684	AGCCAATCGGTTTT	phoA
ACGCAAWCGKTTKC	10.7523	1.81e-05	0.684	GCGCAATCGATTAC	pitA
ACGCAAWCGKTTKC	10.1927	2.24e-05	0.684	AGCCAAACGGTATC	ppk1
ACGCAAWCGKTTKC	10.6606	1.88e-05	0.684	ACGGAAACGATTAC	ppk1
ACGCAAWCGKTTKC	10.2202	2.19e-05	0.684	CCGCTATCGTTTCC	pspF
ACGCAAWCGKTTKC	10.2202	2.19e-05	0.684	CCGCTATCGTTTCC	ptsP
ACGCAAWCGKTTKC	10.2202	2.19e-05	0.684	TCGCTATCGTTTCC	purE
ACGCAAWCGKTTKC	10.2202	2.19e-05	0.684	TCGCTATCGTTTCC	purE
ACGCAAWCGKTTKC	10.2202	2.19e-05	0.684	TCGCTATCGTTTCC	purH
ACGCAAWCGKTTKC	10.211	2.22e-05	0.684	ACGCAGGCGGTTTA	purL
ACGCAAWCGKTTKC	10.5046	1.97e-05	0.684	ACCCTAACTTTTGA	purL
ACGCAAWCGKTTKC	10.0459	2.38e-05	0.692	TGGCAATCGTTTTA	purL
ACGCAAWCGKTTKC	10.0367	2.4e-05	0.692	AGGCAACCGTTTCT	purM
ACGCAAWCGKTTKC	10.0459	2.38e-05	0.692	AGGCAAACGTCTTA	purM
ACGCAAWCGKTTKC	9.91743	2.57e-05	0.706	AGGCAAACGGGTTA	purM
ACGCAAWCGKTTKC	9.92661	2.54e-05	0.706	ACGCAAGTGGTTTA	purR
ACGCAAWCGKTTKC	9.90826	2.59e-05	0.706	ACCCACCCGTTTGC	purT
ACGCAAWCGKTTKC	9.90826	2.59e-05	0.706	ACCCAACCGTTGGC	purT
ACGCAAWCGKTTKC	9.82569	2.69e-05	0.712	AGGCAAACTGTTTG	purT
ACGCAAWCGKTTKC	9.82569	2.69e-05	0.712	AGGCAAACTGTTTG	putA
ACGCAAWCGKTTKC	9.84404	2.66e-05	0.712	ACTCAATCGTTTCA	pyrB
ACGCAAWCGKTTKC	9.84404	2.66e-05	0.712	ACTCAATCGTTTCA	pyrD
ACGCAAWCGKTTKC	9.85321	2.63e-05	0.712	AGGCAGCCGTTTAC	pyrD
ACGCAAWCGKTTKC	9.7156	2.85e-05	0.72	ACACAAACTGTTCC	queA
ACGCAAWCGKTTKC	9.7156	2.85e-05	0.72	AGCCTACCGTTTCA	queG
ACGCAAWCGKTTKC	9.76147	2.8e-05	0.72	ATGTAAGCGTTTGC	radC
ACGCAAWCGKTTKC	9.76147	2.8e-05	0.72	AGGCAATGGTTTTA	raiA
ACGCAAWCGKTTKC	9.76147	2.8e-05	0.72	AGGCAATTTTTTTC	ravA
ACGCAAWCGKTTKC	9.77982	2.77e-05	0.72	CCCCAACCGGTTGC	ravA
ACGCAAWCGKTTKC	10.6789	1.87e-05	0.726	ACCCCACCGGTTTC	rbsD
ACGCAAWCGKTTKC	10.4954	1.97e-05	0.726	ACGCTACCGGTCTC	rfaD
ACGCAAWCGKTTKC	10.5688	1.94e-05	0.726	AGCTTACCGGTTGC	rfaH
ACGCAAWCGKTTKC	10.7248	1.85e-05	0.726	AGGCTATCTTTTCA	rfaQ
ACGCAAWCGKTTKC	10.4954	1.97e-05	0.726	ACGCTCCCGGTTTC	rimJ
ACGCAAWCGKTTKC	10.6606	1.88e-05	0.726	ACGGAAACGATTAC	rimJ
ACGCAAWCGKTTKC	10	2.42e-05	0.73	ACGCTAACGGTTCT	ripC
ACGCAAWCGKTTKC	9.80734	2.73e-05	0.73	CCCCAATCGGTTAC	ripR
ACGCAAWCGKTTKC	9.56881	3.08e-05	0.73	ACGAAATCTATTTC	riuD
ACGCAAWCGKTTKC	9.44037	3.24e-05	0.73	ACGAAATCTGTTAC	rlmI
ACGCAAWCGKTTKC	8.86239	3.77e-05	0.73	ACGCAATCTCTTGA	rluC
ACGCAAWCGKTTKC	9.66055	2.94e-05	0.73	ACGCAATCTTCTAC	rluC
ACGCAAWCGKTTKC	10.0642	2.33e-05	0.73	AACCAAACGTTTAC	rne
ACGCAAWCGKTTKC	9.91743	2.57e-05	0.73	AGGCAATCGGGTTA	rplM
ACGCAAWCGKTTKC	9.33945	3.35e-05	0.73	AGGTAATCGTATGC	rpmH
ACGCAAWCGKTTKC	9.05505	3.58e-05	0.73	AGGCAAAATTTTGC	rpoE
ACGCAAWCGKTTKC	9.52294	3.15e-05	0.73	ACGCAATTGGTTCA	rppH
ACGCAAWCGKTTKC	8.72477	4.03e-05	0.73	ACGCTATCTGGTTC	rpsB
ACGCAAWCGKTTKC	9.25688	3.37e-05	0.73	ATCCTAACGTTTTC	rpsJ
ACGCAAWCGKTTKC	9.66055	2.94e-05	0.73	ACGCAAACGTTCAA	rpsM
ACGCAAWCGKTTKC	10.3945	2.04e-05	0.73	ACCCAACCGGTTTT	rpsT
ACGCAAWCGKTTKC	10.3211	2.12e-05	0.73	AGGTTATCTGTTAC	rpsU
ACGCAAWCGKTTKC	9.54128	3.1e-05	0.73	ACTCAACCTTTTGC	rpsU
ACGCAAWCGKTTKC	9.33945	3.35e-05	0.73	GGGCAAACGTTTGA	rraB
ACGCAAWCGKTTKC	9.04587	3.59e-05	0.73	AGGCTACCGTCTTC	rsmG
ACGCAAWCGKTTKC	10.4037	2.03e-05	0.73	ACGGTACCGGTTTC	rsmI
ACGCAAWCGKTTKC	8.80734	3.89e-05	0.73	GCGCTAGCGGTTCC	sbcB
ACGCAAWCGKTTKC	9.04587	3.59e-05	0.73	AGGCTGCCGTTTTC	sctR
ACGCAAWCGKTTKC	10.3119	2.13e-05	0.73	ACCCTAGCTATTGC	sdhC
ACGCAAWCGKTTKC	10.422	2.02e-05	0.73	AGGTTAGCTTTTGC	seqA
ACGCAAWCGKTTKC	10.1101	2.29e-05	0.73	AGGCCATCGGTTTA	seqA
ACGCAAWCGKTTKC	10.055	2.34e-05	0.73	ACGCAAGATTTTTC	serA
ACGCAAWCGKTTKC	8.91743	3.73e-05	0.73	TGGCTACCGGTTTC	sltY
ACGCAAWCGKTTKC	8.75229	4e-05	0.73	ACCAAAACGTTTTA	sohB
ACGCAAWCGKTTKC	8.95413	3.69e-05	0.73	GCGTAATCGATTGC	solA
ACGCAAWCGKTTKC	8.84404	3.86e-05	0.73	ACCTACTCGTTTTC	speA
ACGCAAWCGKTTKC	8.85321	3.81e-05	0.73	AAGCTATCTGTTTC	speF
ACGCAAWCGKTTKC	9.65138	2.96e-05	0.73	ACCCAATAGATTTC	sppA
ACGCAAWCGKTTKC	9.48624	3.19e-05	0.73	CGCCAATCGGTTGC	ssb1
ACGCAAWCGKTTKC	8.84404	3.86e-05	0.73	ACGCCAGCGTTTCA	sstT
ACGCAAWCGKTTKC	8.76147	3.98e-05	0.73	ACGGTATCTTTTTC	ssuE
ACGCAAWCGKTTKC	10.3394	2.09e-05	0.73	AAGCAAGCGGTTTA	ssuE
ACGCAAWCGKTTKC	8.76147	3.98e-05	0.73	ACGGTAACGTTTTA	ssuE
ACGCAAWCGKTTKC	9.6422	2.97e-05	0.73	AGGCTATCGCTTCC	sufC
ACGCAAWCGKTTKC	9.0367	3.62e-05	0.73	TGCCAACCGTTTTC	tatA
ACGCAAWCGKTTKC	10.3394	2.09e-05	0.73	GCGCAACCTTTTTC	thiI
ACGCAAWCGKTTKC	9.77982	2.77e-05	0.73	ACCCATGCGGTTGC	thiI
ACGCAAWCGKTTKC	9.77982	2.77e-05	0.73	TCCCAAGCGGTTGC	thiI
ACGCAAWCGKTTKC	9.6422	2.97e-05	0.73	AGGCTATCGCTTCC	thrS
ACGCAAWCGKTTKC	9.66055	2.94e-05	0.73	ACGCTATGGTTTAC	tkt
ACGCAAWCGKTTKC	8.82569	3.88e-05	0.73	AGGTCAGCGGTTTC	tnpA
ACGCAAWCGKTTKC	9.34862	3.32e-05	0.73	ACGCAACAGTTTGA	tnpA
ACGCAAWCGKTTKC	9.7156	2.85e-05	0.73	AGCCTACCGTTTCA	tnpA
ACGCAAWCGKTTKC	9.63303	3.01e-05	0.73	AGCTTATCTTTTTC	trmA
ACGCAAWCGKTTKC	8.76147	3.98e-05	0.73	ACGCTATCTTTTTT	trmA
ACGCAAWCGKTTKC	9.65138	2.96e-05	0.73	ACCCAATAGATTTC	trmJ
ACGCAAWCGKTTKC	9.50459	3.18e-05	0.73	GCGCAACCTGTTGC	trmJ
ACGCAAWCGKTTKC	9.77982	2.77e-05	0.73	ACCCAACCGGATGC	trpL
ACGCAAWCGKTTKC	10.2202	2.19e-05	0.73	ACCTAAACTTTTGA	trxB
ACGCAAWCGKTTKC	10.2202	2.19e-05	0.73	TCGCTATCGTTTCC	tsaD
ACGCAAWCGKTTKC	9.11927	3.54e-05	0.73	ACGTTATCTGTTCA	tsaD
ACGCAAWCGKTTKC	8.75229	4e-05	0.73	AGCCAACAGTTTTC	tsaD
ACGCAAWCGKTTKC	9.74312	2.81e-05	0.73	GCGCAACCGATTCC	tusA
ACGCAAWCGKTTKC	9.44037	3.24e-05	0.73	ACGTAAACAGTTAC	typA
ACGCAAWCGKTTKC	8.85321	3.81e-05	0.73	AAGCTAACGGTTTA	ubiF
ACGCAAWCGKTTKC	9.20183	3.46e-05	0.73	AGCCAATAGGTTGC	ung
ACGCAAWCGKTTKC	9.24771	3.4e-05	0.73	AGATAATCGTTTGC	upp
ACGCAAWCGKTTKC	9.08257	3.56e-05	0.73	AGGCAAACGATTAT	upp
ACGCAAWCGKTTKC	9.63303	3.01e-05	0.73	GCGCAAGCGTTTGA	uspB
ACGCAAWCGKTTKC	8.76147	3.98e-05	0.73	ACGCGATCTTTTTA	uvrA
ACGCAAWCGKTTKC	9.7156	2.85e-05	0.73	ACCCAATCCGTTAC	uxuA
ACGCAAWCGKTTKC	9.05505	3.58e-05	0.73	AGGAAACCGATTGC	xseA
ACGCAAWCGKTTKC	9.65138	2.96e-05	0.732	ACCCAATAGATTTC	xseA
ACGCAAWCGKTTKC	8.63303	4.23e-05	0.733	TGGCAAGCGGTTTA	yaaA
ACGCAAWCGKTTKC	8.65138	4.17e-05	0.733	ATCCAAGCGGTTAC	yaaA
ACGCAAWCGKTTKC	8.65138	4.17e-05	0.733	ACGCAAGCGTGTCA	yaaA
ACGCAAWCGKTTKC	8.56881	4.33e-05	0.733	ATGTAAACTGTTTC	yaaA
ACGCAAWCGKTTKC	8.65138	4.17e-05	0.733	AACCAAGCGGTTAC	yaaA
ACGCAAWCGKTTKC	8.65138	4.17e-05	0.733	ACGCAGGCGTTTCA	yacG
ACGCAAWCGKTTKC	8.56881	4.33e-05	0.733	GCGTAATCTTTTTC	yapC
ACGCAAWCGKTTKC	8.50459	4.46e-05	0.733	AGCCAAACGGTGCC	yapE
ACGCAAWCGKTTKC	8.6422	4.18e-05	0.733	CGGCTATCGTTTCC	yapJ
ACGCAAWCGKTTKC	8.56881	4.33e-05	0.733	ACGCTAAATTTTTC	yapK
ACGCAAWCGKTTKC	8.63303	4.23e-05	0.733	CGGCAACCGGTTTA	yapK
ACGCAAWCGKTTKC	8.52294	4.43e-05	0.733	ACCCAACCGGCTAC	ybfF
ACGCAAWCGKTTKC	8.55963	4.36e-05	0.733	ACTTAAGCGTTTCC	ybfF
ACGCAAWCGKTTKC	9.56881	3.08e-05	0.735	ACGCAAACTTTTAT	ybtP
ACGCAAWCGKTTKC	9.56881	3.08e-05	0.735	ACGCAAACTTTTAT	yeaG
ACGCAAWCGKTTKC	9.63303	3.01e-05	0.735	ACGTAAGCGTTGGC	yebS
ACGCAAWCGKTTKC	9.53211	3.14e-05	0.735	ACGCTATTGGTTAC	yedE
ACGCAAWCGKTTKC	9.49541	3.19e-05	0.735	AGGCTGACGGTTGC	yejK
ACGCAAWCGKTTKC	9.54128	3.1e-05	0.735	ACTCAACCTTTTGC	yfeA
ACGCAAWCGKTTKC	9.49541	3.19e-05	0.735	AGGCTGACGGTTGC	yghU
ACGCAAWCGKTTKC	9.40367	3.26e-05	0.739	AGACTAACGGTTGC	yhbY
ACGCAAWCGKTTKC	9.44037	3.24e-05	0.739	ACGAAATCTGTTAC	yhjD
ACGCAAWCGKTTKC	8.44037	4.55e-05	0.739	ACGCTACCGGTTAT	YP_RS00055
ACGCAAWCGKTTKC	9.37615	3.3e-05	0.744	ACGCAACCAATTAC	YP_RS00065
ACGCAAWCGKTTKC	8.42202	4.6e-05	0.744	ACCCTGACGTTTGC	YP_RS00205
ACGCAAWCGKTTKC	8.3945	4.6e-05	0.744	AGCCCAGCGGTTGC	YP_RS00205
ACGCAAWCGKTTKC	9.25688	3.37e-05	0.747	ATCCTAACGTTTTC	YP_RS00500
ACGCAAWCGKTTKC	9.33945	3.35e-05	0.747	GGGCAAACGTTTGA	YP_RS00530
ACGCAAWCGKTTKC	9.33945	3.35e-05	0.747	AGGTAATCGTATGC	YP_RS00535
ACGCAAWCGKTTKC	8.37615	4.67e-05	0.749	ACGCAACCGAATTA	YP_RS00750
ACGCAAWCGKTTKC	8.37615	4.67e-05	0.749	AAGCAAGCTGTTAC	YP_RS00875
ACGCAAWCGKTTKC	8.37615	4.67e-05	0.749	ATGTAAGCGGTTAC	YP_RS00875
ACGCAAWCGKTTKC	9.24771	3.4e-05	0.749	AGATAATCGTTTGC	YP_RS00885
ACGCAAWCGKTTKC	9.21101	3.45e-05	0.751	AGGCAAACTGGTGC	YP_RS00935
ACGCAAWCGKTTKC	8.36697	4.7e-05	0.751	AGGCTAACGATATC	YP_RS01345
ACGCAAWCGKTTKC	9.20183	3.46e-05	0.751	AGCCAATAGGTTGC	YP_RS01380
ACGCAAWCGKTTKC	8.26606	4.92e-05	0.752	AGCAAAACGTTTAC	YP_RS01795
ACGCAAWCGKTTKC	8.26606	4.92e-05	0.752	AGCCAATCGATTTT	YP_RS01905
ACGCAAWCGKTTKC	8.23853	4.99e-05	0.752	AGCGAAGCGTTTGC	YP_RS01905
ACGCAAWCGKTTKC	8.24771	4.97e-05	0.752	ACGCAAGCGGCTAA	YP_RS02230
ACGCAAWCGKTTKC	8.33028	4.79e-05	0.752	TGCCAACCGTTTGC	YP_RS02235
ACGCAAWCGKTTKC	8.21101	5.04e-05	0.752	CGGCTAGCGGTTGC	YP_RS02305
ACGCAAWCGKTTKC	8.25688	4.93e-05	0.752	TCGCTATCGATTCC	YP_RS02335
ACGCAAWCGKTTKC	8.23853	4.99e-05	0.752	CGGCTATCGGTTAC	YP_RS02335
ACGCAAWCGKTTKC	8.3578	4.75e-05	0.752	AGGCAAACTTTGCC	YP_RS02335
ACGCAAWCGKTTKC	9.04587	3.59e-05	0.757	AGGCTGCCGTTTTC	YP_RS02340
ACGCAAWCGKTTKC	9.0367	3.62e-05	0.757	AGCCAAGCGTTATC	YP_RS02425
ACGCAAWCGKTTKC	9.05505	3.58e-05	0.757	AGGCAAAGGTTTGA	YP_RS02510
ACGCAAWCGKTTKC	9.08257	3.56e-05	0.757	AGGCAAACGATTAT	YP_RS02510
ACGCAAWCGKTTKC	9.0367	3.62e-05	0.757	ACCGTATCGTTTTC	YP_RS02560
ACGCAAWCGKTTKC	8.13761	5.2e-05	0.759	ACCCCACCGATTGC	YP_RS02615
ACGCAAWCGKTTKC	8.13761	5.2e-05	0.759	AGCAAAACGGTTAC	YP_RS02615
ACGCAAWCGKTTKC	8.11009	5.22e-05	0.759	AGCAAAGCGGTTGC	YP_RS02870
ACGCAAWCGKTTKC	8.09174	5.24e-05	0.76	ACGTAACTGTTTAC	YP_RS03155
ACGCAAWCGKTTKC	8.01835	5.42e-05	0.764	CCGCTATCTGTTGC	YP_RS03155
ACGCAAWCGKTTKC	8.08257	5.32e-05	0.764	AGGCAAACGTTGAA	YP_RS03160
ACGCAAWCGKTTKC	8.95413	3.69e-05	0.764	GCGTAATCGATTGC	YP_RS03280
ACGCAAWCGKTTKC	8.08257	5.32e-05	0.764	AGGTAGACGTTTAC	YP_RS03305
ACGCAAWCGKTTKC	7.99083	5.5e-05	0.764	AGGCAATCCATTTA	YP_RS03630
ACGCAAWCGKTTKC	8.08257	5.32e-05	0.764	AGGCTATTGATTTC	YP_RS03975
ACGCAAWCGKTTKC	8.01835	5.42e-05	0.764	ACGTTATCGGTGGC	YP_RS04050
ACGCAAWCGKTTKC	8.05505	5.39e-05	0.764	AGGTAGCCGTTTGC	YP_RS04120
ACGCAAWCGKTTKC	8.92661	3.72e-05	0.764	AGCTTATCTTTTGC	YP_RS04285
ACGCAAWCGKTTKC	8.76147	3.98e-05	0.769	ACGGTAACGTTTTA	YP_RS04360
ACGCAAWCGKTTKC	8.76147	3.98e-05	0.769	AGCTTATCGATTAC	YP_RS04440
ACGCAAWCGKTTKC	8.81651	3.88e-05	0.769	AGCCAAGCCGTTTC	YP_RS04530
ACGCAAWCGKTTKC	8.85321	3.81e-05	0.769	AAGCTATCTGTTTC	YP_RS04530
ACGCAAWCGKTTKC	8.76147	3.98e-05	0.769	ACGCTAACTTTTTT	YP_RS04670
ACGCAAWCGKTTKC	8.76147	3.98e-05	0.769	ACGCTATCTTTTTT	YP_RS04675
ACGCAAWCGKTTKC	8.66972	4.1e-05	0.769	AGATAAGCGTTTTC	YP_RS04680
ACGCAAWCGKTTKC	8.66972	4.1e-05	0.769	AGATAAGCGTTTTC	YP_RS04705
ACGCAAWCGKTTKC	8.75229	4e-05	0.769	AGCCAACAGTTTTC	YP_RS04775
ACGCAAWCGKTTKC	8.86239	3.77e-05	0.769	ACTCAATCTATTGC	YP_RS04800
ACGCAAWCGKTTKC	8.66972	4.1e-05	0.769	AGATAAGCGTTTTC	YP_RS05235
ACGCAAWCGKTTKC	8.85321	3.81e-05	0.769	AAGCTAACGGTTTA	YP_RS05560
ACGCAAWCGKTTKC	8.66055	4.12e-05	0.77	TCGCTAGCGTTTAC	YP_RS05565
ACGCAAWCGKTTKC	7.92661	5.68e-05	0.77	ACGTGATCTGTTGC	YP_RS05595
ACGCAAWCGKTTKC	7.94495	5.64e-05	0.77	AGGCAATTGGTTCA	YP_RS05850
ACGCAAWCGKTTKC	7.95413	5.62e-05	0.77	AGGCAAACGGGTAA	YP_RS05855
ACGCAAWCGKTTKC	8.55963	4.36e-05	0.771	ACCCAATGGTTTTA	YP_RS05875
ACGCAAWCGKTTKC	8.56881	4.33e-05	0.771	ACGCTATTGTTTTA	YP_RS05960
ACGCAAWCGKTTKC	8.63303	4.23e-05	0.771	AGCCAAACGTTACC	YP_RS06015
ACGCAAWCGKTTKC	8.56881	4.33e-05	0.771	ACGCTATATTTTTC	YP_RS06045
ACGCAAWCGKTTKC	8.63303	4.23e-05	0.771	TGGCAAGCGGTTTA	YP_RS06120
ACGCAAWCGKTTKC	8.56881	4.33e-05	0.771	ACGCTAAATTTTTC	YP_RS06120
ACGCAAWCGKTTKC	8.56881	4.33e-05	0.771	GCGTAATCTTTTTC	YP_RS06155
ACGCAAWCGKTTKC	8.55046	4.38e-05	0.771	AGGCTATCGTTTCT	YP_RS06210
ACGCAAWCGKTTKC	7.85321	5.83e-05	0.772	ACCCAATGGTTTGA	YP_RS06220
ACGCAAWCGKTTKC	7.86239	5.82e-05	0.772	ACGCTATTTTTTGC	YP_RS06235
ACGCAAWCGKTTKC	7.86239	5.82e-05	0.772	ACGTAAACTTATGC	YP_RS06415
ACGCAAWCGKTTKC	8.52294	4.43e-05	0.775	GCCCAACCGGTTAC	YP_RS06420
ACGCAAWCGKTTKC	6.59633	8.79e-05	0.777	ACCCAAAGGTTTAA	YP_RS06585
ACGCAAWCGKTTKC	7.08257	7.07e-05	0.777	AGGCTAGCGTTAAC	YP_RS06630
ACGCAAWCGKTTKC	7.34862	6.54e-05	0.777	ACGTCACCGGTTTA	YP_RS06650
ACGCAAWCGKTTKC	6.57798	8.89e-05	0.777	ACGTATCCTTTTGC	YP_RS06650
ACGCAAWCGKTTKC	6.3211	9.67e-05	0.777	ACGTAAGCCATTAC	YP_RS06655
ACGCAAWCGKTTKC	7.27523	6.7e-05	0.777	AGGCTAACGTTGTA	YP_RS06655
ACGCAAWCGKTTKC	6.3211	9.67e-05	0.777	ACGTAATTGATTTA	YP_RS06745
ACGCAAWCGKTTKC	6.99083	7.41e-05	0.777	AGGCGAGCGTTTAA	YP_RS06745
ACGCAAWCGKTTKC	7.16514	6.89e-05	0.777	ACCCTATCGACTTC	YP_RS06780
ACGCAAWCGKTTKC	7.73394	5.97e-05	0.777	ACGTTAATGGTTGC	YP_RS06795
ACGCAAWCGKTTKC	6.53211	8.97e-05	0.777	AGCTTACCGGTTCA	YP_RS06815
ACGCAAWCGKTTKC	6.52294	8.99e-05	0.777	AAGAAAACGTTTTC	YP_RS06830
ACGCAAWCGKTTKC	6.3945	9.5e-05	0.777	GCGAAAACGTTTTC	YP_RS06915
ACGCAAWCGKTTKC	6.88073	7.78e-05	0.777	ACGCTATTTTTTCC	YP_RS07200
ACGCAAWCGKTTKC	7.19266	6.8e-05	0.777	ACGGAAGCTTTTTA	YP_RS07270
ACGCAAWCGKTTKC	6.3945	9.5e-05	0.777	AGGTAAACGAATCC	YP_RS07500
ACGCAAWCGKTTKC	6.59633	8.79e-05	0.777	ACGCAATATTTTCA	YP_RS07565
ACGCAAWCGKTTKC	7.45872	6.36e-05	0.777	AGCCTAACGTTTTG	YP_RS07755
ACGCAAWCGKTTKC	6.30275	9.75e-05	0.777	ACACAAACGTTTTT	YP_RS07860
ACGCAAWCGKTTKC	7.55046	6.29e-05	0.777	CGCCTAACGTTTTC	YP_RS07885
ACGCAAWCGKTTKC	7.73394	5.97e-05	0.777	ACGTAGACTGTTGC	YP_RS07885
ACGCAAWCGKTTKC	6.66055	8.56e-05	0.777	AGCCAACGGGTTAC	YP_RS07995
ACGCAAWCGKTTKC	7.44037	6.4e-05	0.777	ACGTTACCGGGTTC	YP_RS08025
ACGCAAWCGKTTKC	6.44037	9.28e-05	0.777	ACCCAAGAGGTTGA	YP_RS08135
ACGCAAWCGKTTKC	7.04587	7.22e-05	0.777	AGCCAAACTGTTTT	YP_RS08270
ACGCAAWCGKTTKC	7.15596	6.96e-05	0.777	AACCAAACTGTTCC	YP_RS08530
ACGCAAWCGKTTKC	7.13761	7.04e-05	0.777	AGCCATACTGTTTC	YP_RS08705
ACGCAAWCGKTTKC	6.99083	7.41e-05	0.777	AGGTTAAAGTTTTC	YP_RS08750
ACGCAAWCGKTTKC	7.53211	6.3e-05	0.777	AGCTAATCTGTTCA	YP_RS08865
ACGCAAWCGKTTKC	7.46789	6.35e-05	0.777	ACCTAACCGTTTTG	YP_RS08865
ACGCAAWCGKTTKC	6.3211	9.67e-05	0.777	ACGTAATTTTTTAC	YP_RS09045
ACGCAAWCGKTTKC	7.41284	6.45e-05	0.777	ACGTAAATGATTAC	YP_RS09070
ACGCAAWCGKTTKC	6.46789	9.21e-05	0.777	AGCCAATCTTTTGT	YP_RS09115
ACGCAAWCGKTTKC	7.2844	6.66e-05	0.777	AAGTAAGCTGTTTC	YP_RS09350
ACGCAAWCGKTTKC	6.57798	8.89e-05	0.777	ACGTAGCCTTTTGC	YP_RS09475
ACGCAAWCGKTTKC	7.3578	6.51e-05	0.777	AGGCTACCGTATCC	YP_RS09475
ACGCAAWCGKTTKC	6.51376	9.05e-05	0.777	ACGTAATCATTTAA	YP_RS09490
ACGCAAWCGKTTKC	6.78899	8.12e-05	0.777	ACCGAAACTTTTAC	YP_RS09540
ACGCAAWCGKTTKC	6.6055	8.73e-05	0.777	ACGCTAAAGATTTA	YP_RS09550
ACGCAAWCGKTTKC	6.98165	7.45e-05	0.777	AGCAAACCGATTTC	YP_RS09555
ACGCAAWCGKTTKC	6.59633	8.79e-05	0.777	ACCTAATAGATTTC	YP_RS09555
ACGCAAWCGKTTKC	6.55963	8.95e-05	0.777	AGCCAAACGTCTGA	YP_RS09605
ACGCAAWCGKTTKC	6.6055	8.73e-05	0.777	ACGCTATGGATTTA	YP_RS09620
ACGCAAWCGKTTKC	6.88073	7.78e-05	0.777	TCCCAAACGTTTAA	YP_RS09640
ACGCAAWCGKTTKC	7.13761	7.04e-05	0.777	CGCCAAACTGTTTC	YP_RS09810
ACGCAAWCGKTTKC	7.08257	7.07e-05	0.777	CGGCTAGCGTTTAC	YP_RS09970
ACGCAAWCGKTTKC	6.51376	9.05e-05	0.777	ACGTAAACCTTTAA	YP_RS09985
ACGCAAWCGKTTKC	6.88073	7.78e-05	0.777	ACCCTATAGATTTC	YP_RS09985
ACGCAAWCGKTTKC	6.3945	9.5e-05	0.777	ATACAATCGGTTTC	YP_RS10055
ACGCAAWCGKTTKC	6.58716	8.82e-05	0.777	ACGCCAACGTTTTG	YP_RS10055
ACGCAAWCGKTTKC	6.41284	9.34e-05	0.777	CCGCAAGCTATTAC	YP_RS10150
ACGCAAWCGKTTKC	7.75229	5.93e-05	0.777	ACCCCAGCGTTTTA	YP_RS10175
ACGCAAWCGKTTKC	7.27523	6.7e-05	0.777	AGGCTTTCTTTTTC	YP_RS10215
ACGCAAWCGKTTKC	7.69725	6.02e-05	0.777	ACGCTAAAGATTAC	YP_RS10215
ACGCAAWCGKTTKC	6.51376	9.05e-05	0.777	AGGCAACAGATTTA	YP_RS10260
ACGCAAWCGKTTKC	6.85321	7.93e-05	0.777	CCCCAAGCTTTTGC	YP_RS10280
ACGCAAWCGKTTKC	7.44037	6.4e-05	0.777	ACGTTGCCGGTTTC	YP_RS10385
ACGCAAWCGKTTKC	6.94495	7.53e-05	0.777	CGGCAACCTGTTCC	YP_RS10475
ACGCAAWCGKTTKC	6.62385	8.59e-05	0.777	AGCGTATCGGTTGC	YP_RS10575
ACGCAAWCGKTTKC	6.30275	9.75e-05	0.777	AGGCAATCTCTTCA	YP_RS10630
ACGCAAWCGKTTKC	6.3945	9.5e-05	0.777	ATTCAAACGGTTTC	YP_RS10725
ACGCAAWCGKTTKC	6.88073	7.78e-05	0.777	ACCTAAACGTATAC	YP_RS10775
ACGCAAWCGKTTKC	6.69725	8.41e-05	0.777	ACGCTAGCGAATAC	YP_RS10780
ACGCAAWCGKTTKC	7.22018	6.78e-05	0.777	AGCCAACCGGCTCC	YP_RS10780
ACGCAAWCGKTTKC	7.56881	6.24e-05	0.777	AGGCTATCGATTGG	YP_RS10780
ACGCAAWCGKTTKC	7.23853	6.76e-05	0.777	AGGTTAGCTGTTGA	YP_RS10935
ACGCAAWCGKTTKC	7.02752	7.28e-05	0.777	ACCCAAACGGTGCA	YP_RS10980
ACGCAAWCGKTTKC	6.76147	8.2e-05	0.777	CCGCTAACGGTTAA	YP_RS10980
ACGCAAWCGKTTKC	6.47706	9.18e-05	0.777	ACGTAATCTGATAC	YP_RS11000
ACGCAAWCGKTTKC	6.3211	9.67e-05	0.777	ACGTAAAATTTTAC	YP_RS11080
ACGCAAWCGKTTKC	6.48624	9.11e-05	0.777	ACGCACACGTTATC	YP_RS11250
ACGCAAWCGKTTKC	6.57798	8.89e-05	0.777	AGGTAATGGGTTTA	YP_RS11265
ACGCAAWCGKTTKC	6.44037	9.28e-05	0.777	AGGCTATCTGTCGC	YP_RS11265
ACGCAAWCGKTTKC	6.75229	8.27e-05	0.777	TCGCAATCTGTTCA	YP_RS11275
ACGCAAWCGKTTKC	7.0367	7.25e-05	0.777	CCGCTATCTGTTCC	YP_RS11275
ACGCAAWCGKTTKC	6.3578	9.59e-05	0.777	ACGTAAGCTGTTGG	YP_RS11305
ACGCAAWCGKTTKC	7.55963	6.28e-05	0.777	AGCAAATCGATTGC	YP_RS11355
ACGCAAWCGKTTKC	7.16514	6.89e-05	0.777	GCGCTATCGTTTCA	YP_RS11415
ACGCAAWCGKTTKC	7.18349	6.83e-05	0.777	AGGCCATCTTTTTA	YP_RS11415
ACGCAAWCGKTTKC	6.6422	8.57e-05	0.777	ACGCTACCAGTTGA	YP_RS11415
ACGCAAWCGKTTKC	7.55963	6.28e-05	0.777	AGCGAAACGATTGC	YP_RS11540
ACGCAAWCGKTTKC	6.89908	7.57e-05	0.777	AGACAAACTTTTTA	YP_RS11545
ACGCAAWCGKTTKC	7.18349	6.83e-05	0.777	AGACTAACTTTTTC	YP_RS11610
ACGCAAWCGKTTKC	7.69725	6.02e-05	0.777	ACGCAGACTATTAC	YP_RS11745
ACGCAAWCGKTTKC	7	7.33e-05	0.777	ACGTAAGATTTTTC	YP_RS11785
ACGCAAWCGKTTKC	7.13761	7.04e-05	0.777	AGCTAAACGGGTTC	YP_RS11810
ACGCAAWCGKTTKC	7.14679	7e-05	0.777	TGGCTATCGGTTTA	YP_RS11815
ACGCAAWCGKTTKC	6.98165	7.45e-05	0.777	AGCCAAGCCTTTAC	YP_RS11815
ACGCAAWCGKTTKC	6.85321	7.93e-05	0.777	AGCAAACCGGTTAC	YP_RS11820
ACGCAAWCGKTTKC	7.69725	6.02e-05	0.777	CCGTAAACGATTAC	YP_RS11835
ACGCAAWCGKTTKC	6.98165	7.45e-05	0.777	AGCCAAGCCTTTAC	YP_RS11885
ACGCAAWCGKTTKC	7.07339	7.16e-05	0.777	TGCCAACCGATTTC	YP_RS11885
ACGCAAWCGKTTKC	6.68807	8.44e-05	0.777	ACCCAAGCGATAAC	YP_RS11995
ACGCAAWCGKTTKC	6.51376	9.05e-05	0.777	ACACAAACTATTTA	YP_RS12100
ACGCAAWCGKTTKC	6.51376	9.05e-05	0.777	ACACAAACTATTTA	YP_RS12140
ACGCAAWCGKTTKC	6.47706	9.18e-05	0.777	ACGTAATCGGCTAA	YP_RS12290
ACGCAAWCGKTTKC	7.56881	6.24e-05	0.777	ACGTTACCGTTATC	YP_RS12340
ACGCAAWCGKTTKC	6.43119	9.31e-05	0.777	AGCCAAACGGGTGA	YP_RS12640
ACGCAAWCGKTTKC	7.68807	6.04e-05	0.777	ATCTAACCGTTTTC	YP_RS13135
ACGCAAWCGKTTKC	6.88073	7.78e-05	0.777	ACCCAAACGTTCAA	YP_RS13165
ACGCAAWCGKTTKC	6.3578	9.59e-05	0.777	CCGCAAACGGTGTC	YP_RS13170
ACGCAAWCGKTTKC	6.43119	9.31e-05	0.777	CGCCAATCTGTTGC	YP_RS13175
ACGCAAWCGKTTKC	6.31193	9.69e-05	0.777	AGGCCAACGATTAA	YP_RS13200
ACGCAAWCGKTTKC	6.40367	9.35e-05	0.777	AGGCTATCGATCAC	YP_RS13225
ACGCAAWCGKTTKC	7.57798	6.19e-05	0.777	ACACAACCGATTGA	YP_RS13225
ACGCAAWCGKTTKC	7.72477	5.98e-05	0.777	ACCTAATAGGTTGC	YP_RS13325
ACGCAAWCGKTTKC	6.3945	9.5e-05	0.777	AGGCAAACGATACA	YP_RS13330
ACGCAAWCGKTTKC	6.27523	9.83e-05	0.778	AGCCAACCGATTGG	YP_RS13330
ACGCAAWCGKTTKC	8.47706	4.5e-05	0.778	AGCCAATCTATTAA	YP_RS13405
ACGCAAWCGKTTKC	6.2844	9.82e-05	0.778	AGGTTAATGTTTGC	YP_RS13405
ACGCAAWCGKTTKC	6.27523	9.83e-05	0.778	AGCTAAAGGTTTGC	YP_RS13405
ACGCAAWCGKTTKC	6.26606	9.91e-05	0.78	ACTCAATCGGGTTC	YP_RS13425
ACGCAAWCGKTTKC	6.26606	9.91e-05	0.78	ACGAATTCGGTTTC	YP_RS13475
ACGCAAWCGKTTKC	6.20183	9.97e-05	0.782	ATCCTATCTTTTTC	YP_RS13520
ACGCAAWCGKTTKC	8.44037	4.55e-05	0.784	ACGCTACCGGTTAT	YP_RS13570
ACGCAAWCGKTTKC	8.41284	4.6e-05	0.786	AGCCAAACAGTTCC	YP_RS13630
ACGCAAWCGKTTKC	8.37615	4.67e-05	0.789	ATGTAAGCGGTTAC	YP_RS13735
ACGCAAWCGKTTKC	8.37615	4.67e-05	0.789	ACGCAACCGAATTA	YP_RS13735
ACGCAAWCGKTTKC	8.37615	4.67e-05	0.789	AAGCAAGCGGTTAA	YP_RS13765
ACGCAAWCGKTTKC	8.3578	4.75e-05	0.791	TGGCAAACGTTTCA	YP_RS13765
ACGCAAWCGKTTKC	8.3578	4.75e-05	0.791	CGCCAAACGTTTAC	YP_RS13840
ACGCAAWCGKTTKC	8.24771	4.97e-05	0.802	ACCCACTCGATTCC	YP_RS13920
ACGCAAWCGKTTKC	8.21101	5.04e-05	0.802	CGGCTAGCGGTTGC	YP_RS13920
ACGCAAWCGKTTKC	8.22936	5.03e-05	0.802	TGGCAATCTGTTCC	YP_RS14175
ACGCAAWCGKTTKC	8.16514	5.07e-05	0.804	ACGCTAACTCTTCC	YP_RS14175
ACGCAAWCGKTTKC	8.15596	5.1e-05	0.806	ACCCAATCAATTCC	YP_RS14765
ACGCAAWCGKTTKC	8.13761	5.2e-05	0.81	AGCAAAACGGTTAC	YP_RS14900
ACGCAAWCGKTTKC	8.13761	5.2e-05	0.81	AACCAAACGGTTGA	YP_RS15125
ACGCAAWCGKTTKC	8.11009	5.22e-05	0.81	AGCAAAGCGGTTGC	YP_RS15340
ACGCAAWCGKTTKC	8.09174	5.24e-05	0.811	ACGCAAGTTTTTAC	YP_RS15865
ACGCAAWCGKTTKC	8.04587	5.4e-05	0.816	AGCCAAGGGTTTGC	YP_RS15865
ACGCAAWCGKTTKC	8.05505	5.39e-05	0.816	ACGCTATCTTTTGT	YP_RS15940
ACGCAAWCGKTTKC	8.04587	5.4e-05	0.816	ACCAAAACGTTTGA	YP_RS16595
ACGCAAWCGKTTKC	8.05505	5.39e-05	0.816	ACTCTAACGTTTGA	YP_RS16595
ACGCAAWCGKTTKC	8.05505	5.39e-05	0.816	AGGTAGCCGTTTGC	YP_RS16780
ACGCAAWCGKTTKC	7.94495	5.64e-05	0.825	AGCCAAATGGTTAC	YP_RS16780
ACGCAAWCGKTTKC	7.86239	5.82e-05	0.825	AGGCAAACAGTTAA	YP_RS16800
ACGCAAWCGKTTKC	7.92661	5.68e-05	0.825	AGGTAAGCGGTGGC	YP_RS16870
ACGCAAWCGKTTKC	7.94495	5.64e-05	0.825	AGCTTATCTTTTCC	YP_RS16870
ACGCAAWCGKTTKC	7.99083	5.5e-05	0.825	AGGCAATCCATTTA	YP_RS17055
ACGCAAWCGKTTKC	7.88991	5.71e-05	0.825	ACGCTAACGATTAT	YP_RS17290
ACGCAAWCGKTTKC	7.86239	5.82e-05	0.825	ACGTAAACTTATGC	YP_RS17325
ACGCAAWCGKTTKC	7.79817	5.9e-05	0.825	AGGCAAATGTTTAA	YP_RS17325
ACGCAAWCGKTTKC	7.97248	5.55e-05	0.825	AACCTACCGTTTTC	YP_RS17370
ACGCAAWCGKTTKC	7.86239	5.82e-05	0.825	ACGCTATTTTTTGC	YP_RS17370
ACGCAAWCGKTTKC	7.94495	5.64e-05	0.825	ACCCAAGCGATAGC	YP_RS17545
ACGCAAWCGKTTKC	7.77064	5.92e-05	0.825	AGGCAACTTTTTGC	YP_RS17630
ACGCAAWCGKTTKC	7.95413	5.62e-05	0.825	AGGCAAACGGGTAA	YP_RS17680
ACGCAAWCGKTTKC	7.79817	5.9e-05	0.825	AGGCAATTTATTTC	YP_RS17800
ACGCAAWCGKTTKC	7.73394	5.97e-05	0.825	ACGCAAACTGTAGA	YP_RS17815
ACGCAAWCGKTTKC	7.92661	5.68e-05	0.825	ACTTTATCGGTTGC	YP_RS17985
ACGCAAWCGKTTKC	7.68807	6.04e-05	0.829	ATCTAACCGTTTTC	YP_RS18050
ACGCAAWCGKTTKC	7.66055	6.1e-05	0.835	ACCCAAGAGATTGC	YP_RS18050
ACGCAAWCGKTTKC	7.34862	6.54e-05	0.837	ACGGTACCTGTTTC	YP_RS18050
ACGCAAWCGKTTKC	7.53211	6.3e-05	0.837	AGCTAATCTGTTCA	YP_RS18055
ACGCAAWCGKTTKC	7.34862	6.54e-05	0.837	AGCCAGCCGTTTCC	YP_RS18055
ACGCAAWCGKTTKC	7.18349	6.83e-05	0.837	AGGCCATCTTTTTA	YP_RS18055
ACGCAAWCGKTTKC	7.27523	6.7e-05	0.837	AGGCTTTCTTTTTC	YP_RS18145
ACGCAAWCGKTTKC	7.2844	6.66e-05	0.837	GCGTAAGCGTTTTA	YP_RS18170
ACGCAAWCGKTTKC	7.34862	6.54e-05	0.837	ACATTACCGGTTTC	YP_RS18555
ACGCAAWCGKTTKC	7.37615	6.5e-05	0.837	AGGTAAACGATGGC	YP_RS18625
ACGCAAWCGKTTKC	7.56881	6.24e-05	0.837	ACGCTGCCTTTTTC	YP_RS18645
ACGCAAWCGKTTKC	7.23853	6.76e-05	0.837	AGGTTAGCTGTTGA	YP_RS18670
ACGCAAWCGKTTKC	7.37615	6.5e-05	0.837	CGGCAATCTATTGC	YP_RS18840
ACGCAAWCGKTTKC	7.18349	6.83e-05	0.837	AGTTTATCGTTTTC	YP_RS18865
ACGCAAWCGKTTKC	7.18349	6.83e-05	0.837	AGGTTATCGTTTTT	YP_RS18865
ACGCAAWCGKTTKC	7.18349	6.83e-05	0.837	AGACTAACTTTTTC	YP_RS18905
ACGCAAWCGKTTKC	7.18349	6.83e-05	0.837	AGGCGATCTTTTTA	YP_RS19015
ACGCAAWCGKTTKC	7.55963	6.28e-05	0.837	ACCTAGCCGTTTTC	YP_RS19015
ACGCAAWCGKTTKC	7.19266	6.8e-05	0.837	AGCCAAGCTATTAA	YP_RS19030
ACGCAAWCGKTTKC	7.55963	6.28e-05	0.837	ACCCAAGCGTTGTA	YP_RS19115
ACGCAAWCGKTTKC	7.26606	6.75e-05	0.837	AGCCATACTTTTTC	YP_RS19460
ACGCAAWCGKTTKC	7.19266	6.8e-05	0.837	ACTTAACCGTTTTA	YP_RS19460
ACGCAAWCGKTTKC	7.16514	6.89e-05	0.84	ACGCTCACTTTTCC	YP_RS19460
ACGCAAWCGKTTKC	7.16514	6.89e-05	0.84	ACGCTCACGTTTCA	YP_RS19650
ACGCAAWCGKTTKC	7.06422	7.18e-05	0.841	ACATAACCGGTTTA	YP_RS19720
ACGCAAWCGKTTKC	7.15596	6.96e-05	0.841	GCCTAAACGTTTCC	YP_RS19720
ACGCAAWCGKTTKC	7.15596	6.96e-05	0.841	ACGTAACCTGGTTC	YP_RS19745
ACGCAAWCGKTTKC	7.08257	7.07e-05	0.841	CGGCTAGCGTTTAC	YP_RS19745
ACGCAAWCGKTTKC	7.07339	7.16e-05	0.841	ACGCCATCTTTTCA	YP_RS19895
ACGCAAWCGKTTKC	7.07339	7.16e-05	0.841	ACCATAACGATTTC	YP_RS19895
ACGCAAWCGKTTKC	7.13761	7.04e-05	0.841	TCCCTAGCGTTTGC	YP_RS19915
ACGCAAWCGKTTKC	7.05505	7.2e-05	0.842	AGGCTATCTGTTTG	YP_RS20115
ACGCAAWCGKTTKC	6.98165	7.45e-05	0.843	AGCAAACCGATTTC	YP_RS20250
ACGCAAWCGKTTKC	6.99083	7.41e-05	0.843	AGGCGAGCGTTTAA	YP_RS20250
ACGCAAWCGKTTKC	6.99083	7.41e-05	0.843	AGGTACTCGTTTTA	YP_RS20395
ACGCAAWCGKTTKC	6.98165	7.45e-05	0.843	AGGCAACCTTTTCG	YP_RS20395
ACGCAAWCGKTTKC	6.98165	7.45e-05	0.843	AGCCAAGCCATTTC	YP_RS20395
ACGCAAWCGKTTKC	6.97248	7.46e-05	0.843	ACGCTAGCGATGCC	YP_RS20395
ACGCAAWCGKTTKC	6.94495	7.53e-05	0.846	ACATTAACGGTTCC	YP_RS20395
ACGCAAWCGKTTKC	6.93578	7.54e-05	0.846	ACCGAAACGGTTCA	YP_RS20400
ACGCAAWCGKTTKC	6.88073	7.78e-05	0.849	ATCCAATCGGTTAA	YP_RS20400
ACGCAAWCGKTTKC	6.88073	7.78e-05	0.849	ACCCAAACGTTCAA	YP_RS20400
ACGCAAWCGKTTKC	6.88073	7.78e-05	0.849	ACCTAAACGTATAC	YP_RS20400
ACGCAAWCGKTTKC	6.88073	7.78e-05	0.849	ACCCTATAGATTTC	YP_RS20400
ACGCAAWCGKTTKC	6.86239	7.88e-05	0.854	CGGCAATCTGTTTA	YP_RS20400
ACGCAAWCGKTTKC	6.77064	8.16e-05	0.855	ACGATACCTTTTGC	YP_RS20590
ACGCAAWCGKTTKC	6.76147	8.2e-05	0.855	CCGTTATCGGTTAC	YP_RS20705
ACGCAAWCGKTTKC	6.79817	8.07e-05	0.855	ACGTTAACAATTTC	YP_RS20705
ACGCAAWCGKTTKC	6.76147	8.2e-05	0.855	CCGCTAACGGTTAA	YP_RS20735
ACGCAAWCGKTTKC	6.79817	8.07e-05	0.855	GGGCAACCGATTTA	YP_RS20735
ACGCAAWCGKTTKC	6.79817	8.07e-05	0.855	ACGCTAACTATTTG	YP_RS20790
ACGCAAWCGKTTKC	6.76147	8.2e-05	0.855	ACGTTGTCGGTTAC	YP_RS20805
ACGCAAWCGKTTKC	6.77064	8.16e-05	0.855	ACGTTACCATTTGC	YP_RS22760
ACGCAAWCGKTTKC	6.75229	8.27e-05	0.858	ACCCTAAAGGTTAC	YP_RS22775
ACGCAAWCGKTTKC	6.75229	8.27e-05	0.858	ACGCTATGGGTTCA	YP_RS23160
ACGCAAWCGKTTKC	6.72477	8.34e-05	0.86	CCCCAAGCTGTTGC	YP_RS23220
ACGCAAWCGKTTKC	6.6789	8.47e-05	0.865	CCGCGAACGTTTTC	YP_RS23235
ACGCAAWCGKTTKC	6.68807	8.44e-05	0.865	ACGCAACCGATACA	YP_RS23235
ACGCAAWCGKTTKC	6.70642	8.4e-05	0.865	AGGGAACCGATTTA	YP_RS23235
ACGCAAWCGKTTKC	6.68807	8.44e-05	0.865	AGGTTATCTATTGA	YP_RS23305
ACGCAAWCGKTTKC	6.68807	8.44e-05	0.865	ACCCAAGCGATAAC	YP_RS24130
ACGCAAWCGKTTKC	6.44037	9.28e-05	0.868	ACCCAAGAGGTTGA	YP_RS24155
ACGCAAWCGKTTKC	6.47706	9.18e-05	0.868	ACGTAATCGGATAA	YP_RS24155
ACGCAAWCGKTTKC	6.51376	9.05e-05	0.868	ACGTAATCATTTAA	YP_RS24260
ACGCAAWCGKTTKC	6.59633	8.79e-05	0.868	ACCTAATAGATTTC	YP_RS24285
ACGCAAWCGKTTKC	6.59633	8.79e-05	0.868	ACCTAATAGATTTC	YP_RS24300
ACGCAAWCGKTTKC	6.59633	8.79e-05	0.868	ACGCAATATTTTCA	YP_RS24345
ACGCAAWCGKTTKC	6.53211	8.97e-05	0.868	AGCTTACCGGTTCA	YP_RS24395
ACGCAAWCGKTTKC	6.44954	9.25e-05	0.868	CCGTAACCGGTTGA	YP_RS24400
ACGCAAWCGKTTKC	6.43119	9.31e-05	0.868	GGCCAATCGGTTGA	YP_RS24515
ACGCAAWCGKTTKC	6.57798	8.89e-05	0.868	GCGTAACCGTTTGA	YP_RS24545
ACGCAAWCGKTTKC	6.46789	9.21e-05	0.868	ACGCAATATGTTCA	YP_RS24545
ACGCAAWCGKTTKC	6.6055	8.73e-05	0.868	ACGTAAACTTTGAC	YP_RS24680
ACGCAAWCGKTTKC	6.55963	8.95e-05	0.868	CGCCAATCTTTTGC	YP_RS24765
ACGCAAWCGKTTKC	6.51376	9.05e-05	0.868	ACATAATCTATTTC	YP_RS24905
ACGCAAWCGKTTKC	6.44954	9.25e-05	0.868	ACGTATCCTGTTGC	YP_RS24920
ACGCAAWCGKTTKC	6.3945	9.5e-05	0.873	ACGCAAACCTGTTC	YP_RS24920
ACGCAAWCGKTTKC	6.3945	9.5e-05	0.873	AGGTAAACGAATCC	YP_RS24960
ACGCAAWCGKTTKC	6.3945	9.5e-05	0.873	ATACAATCGGTTTC	YP_RS24960
ACGCAAWCGKTTKC	6.38532	9.53e-05	0.873	ACGAAAACTGTTAA	YP_RS25010
ACGCAAWCGKTTKC	6.3945	9.5e-05	0.873	ATTCAAACGGTTTC	YP_RS25025
ACGCAAWCGKTTKC	6.3945	9.5e-05	0.873	ACGCCAATGTTTTC	YP_RS25025
ACGCAAWCGKTTKC	6.38532	9.53e-05	0.873	AGCTTAGCGATTTA	YP_RS25030
ACGCAAWCGKTTKC	6.31193	9.69e-05	0.875	AGGCCAACTATTAC	YP_RS25115
ACGCAAWCGKTTKC	6.30275	9.75e-05	0.875	ACGAAATCGTTTTT	YP_RS25175
ACGCAAWCGKTTKC	6.33945	9.62e-05	0.875	AGCCAAACTGTTGG	YP_RS25290
ACGCAAWCGKTTKC	6.26606	9.91e-05	0.875	TCACAAACGGTTTC	YP_RS25325
ACGCAAWCGKTTKC	6.3211	9.67e-05	0.875	ACGCAAATTATTTA	yqhD
ACGCAAWCGKTTKC	6.31193	9.69e-05	0.875	AGGCCAACGATTAA	yvcK
ACGCAAWCGKTTKC	6.26606	9.91e-05	0.875	ACGCGATAGGTTTC	zapA
ACGCAAWCGKTTKC	6.26606	9.91e-05	0.875	ACGCAGACGGTTTT	zapB
ACGCAAWCGKTTKC	6.26606	9.91e-05	0.875	ACGCAATCAGTATC	zitB
ACGCAAWCGKTTKC	6.2844	9.82e-05	0.875	AGGCTAATGTTTGA	zitB
a:Motif predicted by MEME.
b:Include motif sites in the table with a p-value≥1.0E-4.
c:Repeated predicted genes with different scores highlighted in red font.
The total number of predicted genes is 597, with 111 of them being duplicates.
